# Supplementary material for: Differentiation and Identification of Endophytic Bacteria from Populus Based on Mass Fingerprints and Gene Sequences
Source: Int J Mol Sci. 2023 Aug 30;24(17):13449. doi: 10.3390/ijms241713449 (PMC10487577; doi:10.3390/ijms241713449)
Supplement: Supplementary file 1 [file ijms-24-13449-s001.zip]

Archive with 2 entries (2 files):
- File S1.xls
- Supplementary Figure and Table.pdf
