# Supplementary material for: Differentiation and Identification of Endophytic Bacteria from Populus Based on Mass Fingerprints and Gene Sequences
Source: Int J Mol Sci. 2023 Aug 30;24(17):13449. doi: 10.3390/ijms241713449 (PMC10487577; doi:10.3390/ijms241713449)
Supplement: Supplementary file 1 [file ijms-24-13449-s001.zip › File S1.xls]

## Sheet: Raw data
Taxonomy	Pseudomonas koreensis AN11	Pseudomonas koreensis AN12	Pseudomonas poae AN24	Pseudomonas poae AN4	Pseudomonas koreensis AN9	Microbacterium testaceum AR49	Pseudomonas putida BN1	Pseudomonas putida BN11	Pseudomonas coleopterorum BN19	Pseudomonas coleopterorum BN21	Pseudomonas graminis BN23	Pseudomonas graminis BN24	Pseudomonas parafulva BN33	Pseudomonas parafulva BN52	Pseudomonas graminis BN57	Pseudomonas koreensis BN58	Pseudomonas koreensis BN60	Pseudomonas reidholzensis BN73	Bacillus cereus BN77	Bacillus praedii BR25	Pseudomonas caspiana CN23	Pseudomonas caspiana CN39	Bacillus cereus CN42	Bacillus cereus CN43	Microbacterium radiodurans CR16-1	Microbacterium testaceum CR19	Pseudomonas caspiana CR23	Microbacterium testaceum CR36	Pseudomonas caspiana CR51	Pseudomonas koreensis CR62	Pseudomonas koreensis CR63	Bacillus thuringiensis GN18	Pseudomonas putida GN48	Bacillus tropicus GN48-2	Pseudomonas putida GN51	Pseudomonas reidholzensis GN52	Bacillus tropicus GN57	Pseudomonas reidholzensis GN58	Pseudomonas canadensis HN10	Pseudomonas coleopterorum HN11	Pseudomonas koreensis HN21	Pseudomonas putida HN40	Pseudomonas canadensis HN57	Rhizobium wenxiniae HN71	Microbacterium oxydans HN76	Pseudomonas coleopterorum HR4	Pseudomonas reidholzensis ON10	Rhizobium zeae ON40	Microbacterium oleivorans ON42
2000	783	282	75	3	2849	3400	338	1443	76	1335	284	187	747	91	531	230	340	326	288	1356	1396	9	1414	7603	2510	8344	97	1632	315	236	936	1513	685	1717	70	625	659	548	845	1428	280	1530	329	1806	4297	748	2001	1346	2331
2001	1798	408	381	63	3722	6091	975	1477	146	2896	333	403	901	205	1076	982	402	661	897	2082	3187	75	3532	17512	4372	20055	27	2404	351	789	2123	3943	1228	4736	34	1762	1646	1300	1642	3138	812	2855	660	3372	7638	466	1583	2799	3967
2002	1942	341	1686	58	2761	3901	714	1910	41	2708	428	219	1895	513	1124	854	168	1084	3583	1422	2635	47	2482	14783	4258	17622	250	3280	248	1236	2736	4977	2290	4193	139	2864	2493	1123	2413	3229	834	1839	549	3628	9725	125	2086	2756	2704
2003	1505	247	1204	2	5221	3525	293	2178	143	3589	541	257	1851	1063	994	231	266	1163	5275	659	1348	63	1571	11719	3027	12425	511	3627	605	676	3348	4356	2551	4322	105	2793	2525	553	1665	2967	715	3131	721	3122	9480	134	4139	1889	3278
2004	1363	341	354	0	6345	4052	681	1272	287	5482	127	328	1234	1564	2220	445	405	1065	3612	1176	1534	59	1824	15997	6464	18469	238	1562	1113	945	4149	4419	3790	4100	70	1408	1250	600	1470	2634	368	4637	915	4500	5338	247	5153	4014	5736
2005	1218	310	301	85	6653	4715	1381	1184	232	4047	386	783	725	1248	1640	413	380	916	2507	2467	3862	55	2373	16864	3586	21092	299	1872	1111	709	3360	3814	3256	3820	137	1561	1444	1245	1968	1934	597	5464	1208	4163	6400	285	6100	5095	5248
2006	1109	183	359	315	5494	4977	439	1184	82	2588	722	914	1129	558	730	563	140	126	2113	2594	2892	149	1903	13356	1582	11111	407	2183	777	607	2615	3030	1279	3898	59	1477	1292	1314	3020	1903	805	3013	903	3615	7346	658	6758	3950	6793
2007	734	314	743	212	6392	3554	221	879	159	1580	1053	942	1681	1365	885	1647	409	0	2200	2929	1625	53	2796	19777	2574	10919	380	2897	681	323	4532	2502	1150	3389	75	1245	1192	731	3043	2149	603	2169	949	4626	5061	797	5219	3593	6319
2008	511	1455	566	55	7871	2916	534	1431	1311	1643	972	1677	1122	1785	1806	1337	409	24	3396	2743	2162	0	3445	16389	2753	11884	188	2671	737	460	4240	3222	969	2510	84	491	2182	1900	2167	1277	744	2430	790	6269	8034	957	3236	5400	6428
2009	1271	2329	407	80	6802	2085	306	1198	1608	2269	653	1237	826	949	1842	1316	414	251	3640	1321	2117	42	3224	17983	4706	18174	17	3243	1384	651	4064	3600	1230	3562	834	342	2707	1574	2589	1116	726	1668	452	5815	7225	1009	1600	4921	3233
2010	1113	2153	531	19	8513	2200	297	1167	360	2377	494	776	1931	366	1173	1893	83	417	1713	1315	4643	183	2616	25130	3402	16992	15	2772	939	1939	2345	3910	672	3312	1101	321	2314	1249	2452	703	1458	3158	966	2483	4062	962	1067	2693	1101
2011	875	1358	422	0	6318	3947	407	1973	157	1962	587	868	1865	943	1594	1409	85	1102	1919	2012	3230	146	1958	16226	2452	12364	104	2257	715	1695	1625	3925	932	2671	193	689	2122	1397	917	924	805	3418	1811	2443	7110	483	1560	2581	4626
2012	1799	394	242	0	2655	3416	374	1341	215	995	440	724	709	937	3663	1213	174	893	3412	1604	1902	12	2975	16073	2485	22257	114	2205	450	1230	2580	3479	1668	2920	153	858	2032	1414	784	1521	137	2909	1246	3861	5224	68	2724	2024	7135
2013	3204	453	192	7	3999	2890	681	773	157	1471	929	820	413	669	3499	1224	525	261	3940	1846	2556	48	3187	12208	3587	18347	46	1451	447	1464	3609	2261	1759	2295	817	1062	2348	1336	874	1736	126	3003	811	4248	7147	46	2818	3279	4442
2014	2368	524	31	71	4251	3964	419	1056	70	1641	986	1141	843	341	3314	1388	902	204	6894	1286	2939	71	2234	13963	3053	12983	211	2275	348	1015	3742	1992	2010	2148	964	1058	2156	1326	492	1682	826	4247	666	4219	7306	202	1047	4681	8896
2015	1676	241	6	54	4071	4224	463	1252	309	1844	420	1077	879	948	3381	1032	661	165	7052	1148	4565	14	2084	13174	5304	12329	150	2776	413	1046	1957	1757	1666	2551	673	917	1338	1268	829	1366	1279	8065	980	4572	6280	634	1204	4217	7590
2016	1739	515	137	359	4601	3218	581	1527	133	1634	539	971	854	1423	2824	793	1111	6	3352	860	4119	71	1977	11568	7427	20325	4	2945	403	1698	3414	2618	1743	3142	590	1245	1205	392	1201	989	923	6927	2423	4443	7889	1103	2188	3079	6580
2017	1418	526	507	716	4189	3454	522	2108	13	2517	684	1463	1833	1215	1196	627	1670	42	2275	1582	4722	85	1943	9952	6085	14875	0	1854	301	1012	4016	1988	2238	3685	1262	882	731	191	1107	1110	471	3418	1710	3416	10186	1301	1516	2777	6659
2018	919	207	1002	310	6149	3846	628	1544	144	1722	634	459	3379	845	1273	382	1681	132	2606	1338	5757	203	2317	16996	4367	14825	19	2061	1102	315	3467	3060	2987	3556	601	580	806	140	1086	1229	113	1796	907	3020	6045	685	1195	2789	7269
2019	1013	340	565	114	6509	4156	469	1269	309	1295	443	196	2338	604	1145	913	605	554	2086	745	5765	319	2105	15354	4651	12185	80	5454	1755	463	3816	3721	1643	4940	240	323	1249	611	1116	1138	225	1283	874	5294	7337	133	851	2281	9196
2020	1462	835	368	151	5273	3503	499	1027	426	1245	682	702	922	240	941	1150	758	487	1736	1403	2972	428	1467	16730	2872	15601	90	5761	1054	820	3797	1585	420	5153	503	570	1504	927	996	1299	797	1459	630	4952	10125	358	1154	4441	4902
2021	1414	1954	631	131	5209	3058	440	1624	427	889	1014	921	675	411	762	1036	761	64	2138	2834	1783	403	2159	13852	2931	15562	312	3774	740	344	2072	2286	538	3901	604	515	1488	428	816	1337	415	1228	332	3433	8186	461	1009	4784	2194
2022	1077	1481	1969	54	4235	3241	530	1606	695	707	1004	652	841	514	475	1164	317	0	2616	2104	1741	175	2634	16285	2102	19359	137	2922	480	498	2108	3790	1313	3066	276	474	1374	94	833	1329	192	2365	535	3976	8179	76	555	2679	4536
2023	2213	617	2086	236	3851	3525	610	1540	407	1488	1337	965	499	558	922	977	842	33	2264	1168	2534	98	2633	13269	2310	15626	70	1813	420	1076	2403	4134	2651	3767	168	951	1073	159	1730	1008	438	3143	791	4105	6900	216	1025	3178	3414
2024	2836	202	1060	150	3657	3617	730	2174	14	2543	2026	384	280	449	1179	1163	1899	287	3413	1048	3849	130	3004	14622	2532	15353	387	3040	1244	895	3427	3522	2578	4224	346	605	1919	241	1973	656	508	2288	813	3692	8220	453	1378	3476	3627
2025	1810	284	341	304	2653	4146	464	1472	122	1292	1561	228	203	574	1158	1847	1140	209	3386	1930	2770	222	3351	17708	3952	14159	186	2546	1562	839	3033	4298	1492	3884	920	528	2771	346	982	401	430	1525	871	3863	7601	147	1493	2819	3384
2026	1266	629	1148	161	3726	3133	332	339	122	624	1582	597	849	694	1241	1661	931	128	3198	2223	1560	29	3527	15072	5265	12548	1	1722	826	569	2275	4137	1282	2583	1201	853	3467	199	961	828	936	1285	1323	3403	11044	113	1915	2726	6057
2027	1139	514	1411	1	5982	3313	251	524	6	2133	958	881	1181	617	1574	833	253	181	4230	1396	928	1	2591	16965	4659	19050	94	2549	313	221	3242	2498	1467	2483	851	875	3964	616	2195	1483	853	2045	1415	4743	8033	455	1407	3351	3028
2028	1437	77	408	0	5497	4280	468	1059	0	2189	318	1118	1363	1056	1808	522	163	345	4162	1163	768	53	2072	11779	3403	21654	726	4358	320	387	2054	3578	983	5620	199	1729	2351	471	1863	972	932	2625	446	5177	9570	479	577	4552	2603
2029	1469	227	579	3	3410	3708	462	1746	37	1812	293	977	1615	337	1289	504	1054	376	4801	761	1105	86	2887	13249	3946	17005	647	2568	840	340	670	3549	829	4814	102	2048	2517	203	1791	1460	697	1797	228	5140	8417	54	543	3681	3650
2030	1015	418	391	161	4401	3854	247	845	77	1423	297	889	700	296	1000	561	1047	695	3775	1532	1676	237	2465	20909	3539	14982	336	1564	1303	191	1466	2888	622	4028	418	1314	2743	276	1016	1621	238	2383	304	5038	8210	81	1695	2839	8281
2031	653	664	316	302	4060	3618	213	522	12	1694	310	587	128	809	1457	975	512	390	3071	1698	2117	240	1933	20816	4544	14280	299	2202	1636	333	1963	3861	762	4499	263	812	1611	356	1107	896	613	2720	1218	5928	6248	316	1421	3308	5753
2032	1181	304	496	50	3394	3816	143	711	14	1674	506	255	385	1545	1374	958	335	46	2962	1048	2078	22	2448	14405	3937	9614	425	1437	1049	465	2352	6470	1007	2113	234	468	1662	263	2254	767	1305	2477	1534	7248	8365	350	820	2774	1119
2033	1392	132	966	112	2452	3597	448	568	247	2068	381	235	484	1686	828	913	86	47	3976	976	2763	16	3327	17068	3930	12352	574	1367	455	276	1651	4266	1178	1132	403	646	1992	470	3146	1351	846	2104	792	5263	5572	217	990	3102	3153
2034	877	126	598	131	3040	2822	421	436	337	1023	507	465	388	1517	1627	777	31	225	3367	2069	3268	214	2614	19264	3079	15416	180	3059	580	405	2105	1717	1329	1709	224	782	1208	804	2965	1785	665	1110	699	3309	9434	190	1076	2986	2387
2035	780	356	509	9	5072	3382	98	719	235	751	551	787	743	711	1627	575	293	288	2570	2477	2653	501	3111	15111	2913	15618	147	3468	699	233	2172	3974	1551	1532	22	155	1600	954	2307	737	1226	1753	1550	4748	10036	185	728	3688	2647
2036	846	434	1100	171	4267	2914	234	1237	59	977	890	530	509	383	852	1055	354	213	4261	2111	2478	778	3137	23019	1916	19639	518	3333	363	591	1388	4345	1705	1655	28	171	1356	448	1440	743	1276	3208	1075	5478	5761	208	698	2835	1903
2037	980	1076	876	529	3168	1979	553	654	0	1608	1168	251	350	773	1306	1230	398	260	3608	2281	2142	334	2543	13980	3393	23162	1196	4000	493	716	2175	3762	2863	2482	386	196	1817	514	1736	677	918	2284	541	5619	4269	182	968	2240	3364
2038	1917	625	142	567	4208	2287	314	399	13	1907	1677	630	253	537	3139	877	632	334	2110	2794	1662	162	3858	15251	3600	13575	456	3708	1220	1365	2504	3535	1632	3058	397	206	2242	831	1755	419	332	846	387	4124	2785	119	740	2020	2314
2039	1329	190	220	600	5109	2606	449	1732	231	2557	1622	632	338	367	1846	1303	738	143	3025	2590	1254	66	4820	19874	1660	15764	227	3928	1133	1177	2045	2688	741	2403	109	721	1634	362	951	760	112	467	760	4111	7755	336	906	2508	3135
2040	1259	458	549	295	6047	2264	1007	1835	248	2509	432	387	348	78	1996	1221	253	23	3887	1863	1161	159	2849	24611	3836	12853	234	4799	596	903	2284	2550	1536	2330	206	1298	2577	430	791	809	257	1289	1243	6344	4289	516	1254	4529	2305
2041	1224	322	841	15	5338	2445	823	909	19	2152	755	855	246	74	1882	694	78	0	4216	1395	1269	378	2661	16678	3076	18741	225	2411	151	387	1827	3692	1597	2836	155	479	2072	336	1859	530	784	1389	456	5203	4987	458	1060	4292	2950
2042	1042	464	1607	91	5325	1719	1151	1257	0	1560	962	676	312	478	1246	1037	54	59	3446	908	1248	297	5519	13394	2570	15375	210	1731	141	133	1285	3335	946	2551	161	871	1928	644	1713	735	462	1394	85	4733	5396	596	772	2003	2956
2043	1754	284	771	146	4987	1702	882	1159	0	995	558	1144	736	1219	1893	1819	200	237	2813	824	981	191	6149	11654	1685	14429	30	2559	306	9	1177	4773	1202	3011	280	670	1287	1350	1307	1591	301	1610	84	2827	5640	150	851	1888	1851
2044	2315	78	246	17	4120	1685	847	665	6	1319	401	977	1711	2091	1769	1821	580	84	5418	838	1524	98	3498	16221	1360	14389	23	2654	500	92	1502	5705	1638	4022	481	410	1983	1561	1535	2925	144	921	383	2731	4681	170	556	2495	1931
2045	1962	532	479	61	4316	2429	851	739	120	1376	204	648	1996	1605	1219	731	1009	0	5485	962	2714	122	2747	16897	1609	19620	281	1575	453	375	2184	3735	1752	3472	487	964	2809	1654	1838	3193	200	2069	338	3944	5023	470	716	3392	2616
2046	1178	1690	503	177	3520	3755	736	1115	173	2638	503	806	1005	812	1541	461	1034	5	3714	1254	2764	131	2008	12204	2374	20290	354	2044	877	388	3045	2899	1528	2632	789	1283	2432	1137	847	2515	357	2888	514	5249	5218	455	540	2520	6652
2047	661	1446	493	333	2643	3521	482	1302	469	2093	579	1190	1601	574	886	723	657	142	2738	2149	1982	18	1330	13182	2972	12088	212	1893	919	392	1325	4151	1830	2233	713	1044	1383	880	928	1135	386	2982	1028	4663	6772	508	389	2038	8564
2048	744	421	698	405	2739	3186	636	1444	731	1928	303	546	833	305	276	621	383	366	2524	3220	2771	76	2888	13621	2389	9305	125	1352	714	631	980	3877	1879	3170	222	1134	1186	718	1676	1328	433	3074	956	4174	7259	298	607	3359	4699
2049	1426	146	533	54	2538	2120	1013	1503	456	2131	718	188	211	295	337	800	136	386	3589	3792	1722	176	2844	14525	2537	14147	239	1566	241	999	1561	2414	1741	3831	511	684	1583	672	1095	1137	443	3002	657	4468	6643	276	545	3347	5124
2050	2249	62	372	75	2162	1132	407	1741	464	1925	860	611	726	154	689	846	530	200	3592	2907	882	118	1437	17541	3024	12178	167	3351	95	837	1180	2306	1994	3542	448	589	1753	914	279	1681	454	2586	1251	4490	6912	280	580	2866	5555
2051	1424	18	31	43	3493	3162	124	762	329	1186	389	519	1150	564	553	644	625	63	3501	2696	905	26	1422	14144	4581	13884	387	5274	1319	317	1380	2865	2519	1962	150	651	1484	936	486	2821	448	1981	2929	8302	6205	274	375	4216	4031
2052	565	141	112	61	5763	4406	701	798	108	1118	363	174	1211	634	572	1073	421	79	2683	2206	1815	96	1249	15116	2467	14290	604	5987	1553	131	1927	3501	3230	3006	93	686	1379	380	1163	1519	431	2368	2189	10367	7936	489	531	4932	2902
2053	787	264	609	233	3962	4710	1034	279	119	1603	439	307	1335	269	826	1553	915	37	1982	1714	1767	102	1768	15681	3912	17395	412	2095	230	361	2154	4395	3123	2758	41	624	1967	965	1030	375	740	2973	736	6539	4272	218	946	2858	4796
2054	933	880	714	172	3355	3518	744	560	310	2191	523	390	923	435	1137	2158	892	7	2895	2066	1741	37	2446	8719	5412	10232	87	1734	34	541	1748	5008	1570	3312	348	837	2147	1575	1463	1272	1174	3679	282	2940	9400	162	946	3588	3499
2055	511	2372	1003	45	3937	3225	557	1051	178	2700	762	143	558	412	1845	2521	372	67	2598	1888	2874	12	2171	11086	2976	10927	52	2658	290	963	2379	3964	876	2832	437	702	2344	981	1313	1576	730	3571	246	2058	11146	119	1223	2699	4348
2056	525	1055	1483	0	6537	2978	205	693	66	2534	879	112	310	495	1859	1004	155	155	2429	1918	1911	152	2494	15410	2639	16283	73	2009	452	1513	1808	2969	994	1875	151	196	1100	833	1674	2336	437	3986	542	1842	8952	386	1039	4188	4583
2057	748	342	490	0	5833	3125	126	1309	57	2594	695	265	301	458	1313	1701	31	261	4964	2722	1180	187	2426	14455	5307	18495	157	2091	535	1780	748	2703	1412	2231	343	318	853	696	1851	2616	666	1849	567	2587	7644	416	1716	3118	2452
2058	980	54	863	0	4586	2181	516	1064	3	3247	811	337	158	340	1619	1405	296	140	8006	1961	1910	43	2311	14045	8041	15623	31	2073	525	1797	900	2747	1283	2073	469	265	1362	1124	1435	2546	691	917	386	5513	8848	332	2274	2059	2906
2059	2990	55	591	29	2970	1318	953	671	55	1883	593	311	576	282	1647	1960	423	8	5942	1235	1720	185	2298	17328	6735	13480	265	1828	245	1149	1947	3654	1095	1525	167	603	2027	1434	1851	1803	487	771	766	3907	5738	281	2449	2144	5081
2060	3543	459	983	207	2113	2828	259	1674	376	1532	870	597	1978	318	1232	1208	275	17	3511	1670	2223	295	1825	19948	2825	15468	835	1789	295	665	2396	3445	1098	1530	133	1009	1683	980	3406	1023	736	1702	1421	2481	6878	173	1271	1893	7072
2061	1174	641	929	329	3555	3130	341	1151	202	2325	458	723	2138	408	1199	211	209	149	2509	1608	2383	143	993	11910	4836	11713	366	2534	478	515	2505	2822	1063	1614	96	728	1338	1189	2339	1616	657	1463	1423	4631	11410	248	1080	1381	4002
2062	870	268	373	292	5916	1685	743	899	44	1356	134	560	686	148	1610	141	260	302	1938	976	1630	9	1576	12434	3157	10182	167	4026	216	743	3041	4207	803	2315	112	901	1283	846	1933	1761	1195	999	817	4887	11179	463	1248	2415	3928
2063	968	651	426	62	5417	1917	402	1252	318	1033	160	301	912	178	1009	805	305	163	3148	927	1960	0	2947	13199	2069	13002	126	2904	209	773	2744	4257	674	5155	387	1017	1249	867	1612	1818	1157	856	1139	3196	9973	283	1646	3514	3435
2064	1298	1769	319	75	4033	3248	325	1024	360	999	107	468	1111	450	463	1102	767	28	2541	951	2662	0	2714	10148	2467	15221	205	3177	423	1060	2038	4242	1585	7431	273	630	1139	477	1174	1806	517	2267	1317	6497	12778	115	2462	2731	3906
2065	756	1055	756	96	3126	3724	441	1335	163	1132	367	338	1265	1542	583	733	562	175	1260	993	2317	0	2186	9908	2218	18037	273	2175	257	853	2480	1978	2177	5252	112	105	507	133	1564	1520	403	3249	817	9295	6009	573	1047	2148	3504
2066	332	430	555	444	3247	2313	355	1330	407	1105	627	98	1289	1098	1078	637	1127	257	1207	1591	1609	0	2044	10497	2689	18589	160	1839	310	447	4596	1466	1597	5054	267	132	1165	476	1978	1540	1084	3817	297	6260	7959	523	517	1091	2477
2067	695	144	172	438	5453	3016	1139	1999	380	1534	1041	324	1602	369	1315	821	1336	271	2108	2028	1626	18	2989	14886	4340	14983	28	2443	251	1014	3995	2484	747	5727	898	243	1125	523	2006	1552	1028	2524	299	5070	9712	390	726	989	5015
2068	925	67	1068	218	4586	3520	1427	1339	174	2425	992	312	1341	471	1429	729	317	587	2367	2454	1442	137	1937	13166	3655	16098	0	2505	783	714	3027	2638	844	4247	646	275	1152	270	2466	1577	750	1294	933	6068	7573	469	794	1490	3837
2069	562	222	1221	96	3064	3136	469	1114	68	1939	1182	284	702	597	2265	733	290	306	1790	1531	1281	97	1729	11370	2324	14498	18	1492	1595	900	3119	2985	1032	3080	127	238	1640	263	3424	1373	974	1271	1044	4641	5490	428	800	1727	3827
2070	1334	446	405	19	3719	2537	424	641	8	2668	1721	777	876	467	2201	1154	441	232	1450	1524	1078	9	2219	10288	4150	15879	190	1906	717	474	2053	4199	570	4239	0	199	1870	247	1803	1798	496	2990	813	4486	4425	156	1374	2972	2822
2071	1268	223	448	0	4035	3119	581	705	57	3095	892	942	516	499	1095	860	582	978	2630	1309	1562	165	2137	17630	2701	10914	214	3571	394	335	1593	3884	1112	3533	3	366	2081	352	703	1180	490	2833	925	5010	7153	80	2365	3631	1506
2072	979	282	598	0	3914	3535	632	598	98	3346	828	547	107	725	484	282	718	814	2538	1946	1852	199	2906	13074	3615	14193	81	2264	726	593	3230	2946	1896	2041	72	553	2208	327	634	1066	561	1278	949	4755	5997	149	1739	4807	3180
2073	909	398	484	67	4239	3168	898	304	611	1743	1155	274	11	828	1046	785	456	708	2167	3016	2288	70	2356	13264	2574	15193	31	1926	719	426	5484	5592	1636	2675	134	2091	1936	434	759	1130	468	1686	258	6864	6906	270	1515	4072	4649
2074	1017	192	731	166	4791	2491	496	779	605	852	1010	327	258	765	1020	1084	266	366	3492	1321	1031	158	1837	12231	1486	12659	172	3882	491	283	3594	5748	1338	3186	212	2452	3561	806	614	415	650	3524	254	7261	8017	472	1422	3065	3650
2075	944	257	538	115	3746	2583	666	1344	33	1091	822	321	1018	573	493	145	667	91	5177	1046	447	402	1816	12970	1762	12137	162	2664	493	213	3054	4549	1978	3228	276	832	2888	324	2320	374	936	2531	301	4080	9608	504	863	3547	4890
2076	1419	491	822	618	3039	2608	600	1980	0	1040	1090	236	2026	195	789	141	550	226	5710	2309	958	468	1967	13418	3679	10675	36	1755	511	203	1591	5783	2346	2480	153	515	1898	320	2190	1218	837	2713	188	3339	6863	147	882	3220	2661
2077	1472	183	1171	876	3473	3810	195	1991	20	1948	676	216	1152	323	1080	317	196	121	4393	2483	846	462	2070	13029	4276	10780	65	2841	318	496	2020	5242	1397	2757	161	1108	1397	100	1464	1318	858	3036	435	5159	5904	142	1101	3375	2888
2078	786	140	1622	245	3456	4148	408	858	483	2365	91	747	276	548	1410	687	402	93	5579	2073	1730	116	2568	9535	2213	12879	105	2418	685	923	2865	5574	1161	3655	287	1249	1022	64	1650	649	364	2624	533	7527	8059	107	1018	2951	3550
2079	1012	104	1239	189	4037	3912	822	1075	849	1321	49	493	411	573	1077	1489	565	192	4563	2931	1826	81	2014	16000	1678	9270	72	2451	925	638	3140	3806	2328	3758	521	1272	1214	769	1002	425	294	1877	923	6307	6268	209	1110	3100	3546
2080	1462	79	360	113	3924	4097	789	2299	426	1422	461	244	715	555	715	2263	1419	247	4321	3434	2225	365	1878	15852	3720	10984	15	2692	878	461	4691	3003	2397	4416	305	755	1147	1580	429	382	708	1183	1298	4173	2978	476	982	4100	3291
2081	1853	165	102	84	2244	3553	376	1777	426	2330	551	620	576	383	661	1212	1002	275	2587	2749	2108	193	1874	15635	1839	13414	127	2216	512	412	4260	3598	1840	4894	189	672	1044	807	626	307	865	1576	841	3536	5228	259	643	2801	1363
2082	1484	367	152	76	4083	3978	222	1304	344	2755	269	552	952	458	1235	1385	449	444	1763	1777	1972	261	1412	13157	1505	12527	118	2474	112	296	2408	3253	1569	4293	129	585	1276	1171	433	815	762	3068	617	4458	9798	75	223	3686	4799
2083	1136	131	43	14	7049	5361	50	971	105	1546	684	367	872	688	939	949	1039	312	1792	2066	1547	427	1557	8523	3971	18476	8	1787	178	345	1802	3028	1687	3290	155	324	1125	1561	688	1565	347	4787	772	5443	11992	45	647	4427	3368
2084	839	136	4	0	5823	5127	859	784	217	1568	637	259	414	546	881	413	1177	253	1968	1557	1502	102	2273	17661	4020	32004	294	3560	145	78	2521	4534	1810	3460	168	395	922	1049	1146	1753	374	2740	1067	5044	9608	283	1434	3337	4834
2085	578	253	218	0	6699	3830	1225	920	91	1562	506	115	1039	344	1125	879	2222	358	3623	837	2672	73	2335	17810	5148	24611	678	2771	201	108	2996	6124	1559	2420	54	551	1824	603	1097	2144	487	1191	1010	7457	6458	549	1274	2525	3442
2086	622	123	660	0	5424	3404	537	1227	72	1559	1231	130	746	265	1469	1708	1542	511	4463	1033	1864	41	1787	13244	8916	19945	179	1310	500	403	1757	3627	2723	1870	99	793	2122	293	1468	1327	255	1360	504	5712	5820	362	1222	2931	3179
2087	658	295	661	0	5384	3660	262	1279	43	1755	1130	183	491	511	1668	1349	101	371	4467	2412	1197	44	1667	12687	5335	24163	0	1877	242	694	1360	2775	2976	2579	452	1275	2090	292	1787	1880	385	1879	516	3792	9701	111	1609	4599	4102
2088	626	656	356	0	7243	3187	410	1402	17	2283	1142	216	706	532	1365	1110	44	162	3766	2799	2911	71	2469	18040	3987	25895	14	2642	633	772	2207	3217	1830	2826	526	1231	1608	332	1700	2999	859	1662	1121	4602	5050	174	2577	3586	5414
2089	679	634	177	0	6240	2220	686	1515	122	2013	1507	404	662	903	1112	2273	537	123	1872	3221	2887	11	2938	19854	4699	18745	107	2706	1366	997	2499	4434	1250	3386	144	638	1025	304	1490	2721	951	1101	1030	5865	6697	259	3260	1369	8567
2090	1139	391	235	3	4616	1844	404	1112	174	1903	619	487	1058	800	1077	1905	894	82	2499	3435	1424	55	2254	18369	5268	15529	604	2444	963	719	2362	4634	1505	3358	237	700	1847	497	2480	2357	602	1078	801	4191	7092	402	2115	1521	7561
2091	1754	374	778	74	6099	1952	167	838	410	1891	309	456	1514	487	539	1327	683	180	3353	2811	1435	272	1892	20247	5351	16486	743	3119	894	486	2064	3059	1883	2470	867	899	1929	950	2247	1597	551	1719	889	4543	11908	237	1161	2281	4280
2092	1410	382	1021	234	6025	1957	454	570	668	1523	255	497	940	634	800	1512	1281	455	1643	2072	1739	304	1779	15558	3560	12411	428	2740	302	567	1861	4082	1063	1963	1472	648	1346	980	1322	1642	591	2397	817	3736	9036	497	1333	3563	3183
2093	806	440	962	187	4126	2424	530	753	606	974	238	508	589	468	1221	1202	1100	258	1639	2012	1881	439	1345	13373	1505	16716	907	2574	788	852	1687	4004	1396	1832	816	547	1909	1233	861	1708	693	3367	709	3210	13157	902	1313	5299	2971
2094	814	444	579	14	2927	2601	621	953	714	1486	583	363	792	418	682	1195	422	20	2637	1592	2413	288	2116	17473	2825	16937	2023	2528	2196	383	2845	2514	1715	1994	261	913	1687	943	709	1620	741	2774	729	6156	12201	331	1078	4021	1903
2095	1199	379	208	0	3024	2550	562	1088	1203	2353	883	290	810	979	375	1100	300	112	5204	1441	2372	152	1978	14126	3205	17038	1345	2270	1632	250	3244	3289	1919	2234	104	347	1862	998	1147	932	746	1211	822	6962	8494	112	1410	2718	1548
2096	1815	562	431	0	2576	2392	852	973	477	2281	500	435	722	877	381	815	424	329	5470	1880	2381	271	1697	12275	3431	16518	584	3527	497	257	2547	2200	2472	2612	7	180	1488	775	1423	313	982	827	1171	5284	5411	81	1623	2283	2232
2097	2802	298	800	128	3292	1353	647	382	165	1695	435	853	724	200	817	997	570	191	5213	1339	1842	136	1650	18188	2162	13915	619	3275	1579	31	2233	2709	2023	2775	78	480	1353	212	1176	398	1675	1351	482	4930	4221	130	1325	3102	2111
2098	2056	215	568	531	4708	722	387	267	147	1355	396	834	528	367	754	429	692	297	4363	747	1126	3	1585	12212	4638	11582	318	1581	2349	32	2612	3848	1477	2926	309	554	1838	286	982	1016	1241	2101	496	5613	3575	376	581	2580	2227
2099	1468	567	832	642	4261	1158	122	209	110	1649	340	730	385	715	728	274	783	586	3185	1362	1021	0	2722	15829	3024	13018	265	1018	1508	161	1866	4413	1012	3665	415	935	2165	468	894	1010	480	2767	1083	5144	5905	558	842	1422	1819
2100	1428	679	1317	324	4892	1555	276	155	50	2177	172	563	568	783	1216	726	581	492	3167	2595	1462	0	2663	14535	3869	14810	222	2604	942	287	1490	4670	758	3636	335	849	2559	349	1554	1015	293	2247	1123	5335	6385	533	1030	1998	5446
2101	1094	624	703	40	5859	1269	166	644	81	1676	134	265	923	1500	2206	752	674	370	3425	3031	1553	11	2437	13425	2482	16429	11	3406	229	357	2526	4995	1347	2499	1002	753	2972	370	1107	1297	200	1498	677	4920	8487	452	792	2130	4120
2102	890	661	552	42	4157	1500	9	749	210	2450	26	134	859	1825	4347	425	588	51	3811	3870	2572	71	3552	20034	3493	18241	0	3359	309	190	2827	5057	2117	1511	546	268	6920	1005	811	1452	225	2309	733	3227	9967	286	807	1701	3254
2103	1089	251	515	324	4409	2567	84	767	89	2875	254	109	612	770	5886	437	876	4	2970	3760	3157	44	3313	28633	4924	22950	1	2746	555	220	2627	5537	2588	1205	163	138	6169	895	977	1410	182	3618	1102	3210	10040	709	952	2782	3254
2104	1631	92	260	348	3664	2566	982	735	92	2186	1148	14	403	824	5568	1026	901	246	2602	2429	2523	29	1922	19011	3235	18869	108	2828	841	592	3189	4830	1828	2999	179	518	2219	977	533	2121	512	2958	1236	5403	7129	866	998	1978	2331
2105	1679	134	417	54	2305	2721	1858	375	219	1087	1330	46	377	591	3807	1628	821	820	3444	2290	1841	260	1710	12415	2958	15924	370	2753	565	900	2355	3122	1121	3417	44	510	3279	1131	542	2092	1119	1815	1052	4793	8689	435	1546	1207	4427
2106	1765	241	538	0	2676	4986	937	352	73	2175	644	728	1133	484	2444	784	844	914	7217	2942	3068	213	1729	14423	4318	14713	227	2329	685	1291	2970	3070	701	1077	0	575	2683	816	1317	1952	1131	1233	1026	4596	8100	406	2344	2326	9429
2107	1835	157	659	0	3708	5188	232	360	0	2899	905	1109	2137	959	1969	661	776	195	7855	2703	3980	241	2386	19442	5162	21809	79	1947	1090	778	2592	3816	1106	658	19	799	1496	767	1645	1778	1485	1611	554	5400	4139	441	2230	2683	4984
2108	864	324	530	0	5717	4688	217	305	1	2415	567	1167	1547	691	1710	1525	1051	223	8202	2333	1992	395	2389	12942	3715	15693	151	2177	431	127	1994	2624	802	2285	292	1014	1017	844	1447	1611	642	3175	403	6442	4620	238	1548	3464	5085
2109	1191	644	285	0	5054	2836	380	404	92	2192	178	1512	1079	795	782	1233	1743	340	7030	2218	1583	215	1884	14801	3234	12514	331	2948	180	131	1281	4015	1075	2678	728	1126	1433	647	998	1873	103	2802	229	6885	6436	365	1239	3230	3655
2110	1245	705	461	0	5402	2923	500	538	332	2973	93	1624	1977	669	1045	879	1740	357	6525	1257	1272	282	1838	17082	2115	9091	465	3482	396	117	1202	3938	717	3103	544	1183	1877	505	931	1633	300	1681	657	5299	6601	620	651	2099	3669
2111	973	905	698	39	4570	2082	262	563	197	2108	286	1449	3442	324	728	1097	987	646	4625	1008	1270	419	1279	16872	1320	11748	221	3395	438	334	2115	3069	888	5302	181	717	1841	212	1343	1610	496	1319	1700	5094	6857	366	642	1688	3470
2112	1718	909	659	199	3564	1705	196	331	15	1684	1233	1389	6552	99	1171	1541	1075	872	4499	1685	2591	668	1068	15077	1169	15791	92	3076	1238	1399	1699	3631	983	4632	29	662	1005	406	1149	2577	440	1502	1109	6901	8916	209	1648	1542	4758
2113	1219	1150	798	234	3729	2989	425	332	16	2197	1321	1350	5709	721	1670	1768	952	830	5792	1045	2838	268	1653	22364	2012	14521	2	2138	1632	1167	1830	3706	1368	2974	0	361	1232	1045	1096	4064	631	2016	413	7868	6633	124	1991	2087	3375
2114	1382	1086	952	146	3257	2972	457	1185	217	1961	1238	745	2532	2088	1579	1465	460	212	5181	1321	2200	80	1541	19000	3251	11289	0	1277	909	1909	2759	3927	1796	3665	116	271	1955	835	610	2918	1161	2880	720	6016	6200	241	2324	3267	1121
2115	2016	674	821	20	2856	3595	431	2211	254	1630	1707	1141	1523	1404	2217	1316	339	877	6676	2917	1592	152	1102	20459	4023	17612	1	1111	820	1749	3096	3488	1633	3476	567	528	2377	547	800	1604	1924	2559	1142	5269	5591	274	1861	4034	4493
2116	2580	661	646	0	2547	4030	820	1798	23	1881	1066	939	1463	638	5114	1194	511	1341	4690	2886	1382	194	869	19618	3113	12755	53	1540	287	776	2811	2762	1599	3307	954	924	3200	491	1090	1895	1370	1828	1281	5073	4420	75	719	3101	7795
2117	2488	1217	809	18	4798	1900	462	694	2	3028	688	985	1236	838	4622	644	731	974	3636	3330	1735	328	2192	14207	4129	11814	258	1685	281	783	2215	2451	1999	3894	1470	1122	2942	646	529	1739	1398	2078	450	3512	5558	71	534	3065	4100
2118	3179	1321	1284	133	3637	1999	287	341	64	1697	806	846	710	1050	4888	619	417	536	4273	1827	1827	429	3184	10605	3160	14808	348	1553	438	850	2641	3257	2276	3113	1191	1067	3953	1361	1097	1166	1311	1668	374	3299	5231	55	978	3360	3351
2119	3016	614	1028	201	3229	1966	509	761	350	1584	524	328	1176	558	3336	985	229	81	4240	1102	1531	186	2524	17020	1856	11721	192	1947	1015	855	3625	2778	2557	3814	306	641	3992	1581	2242	879	975	920	509	3398	2901	219	1358	3813	3136
2120	1551	376	503	188	3871	2099	1321	839	1009	2308	586	598	1152	250	1872	689	45	3	3960	1210	1453	162	1521	16055	2296	13409	142	3278	1494	664	4166	3518	1994	4105	289	452	4446	694	2870	794	664	1562	564	4217	4147	318	1166	2035	2212
2121	1565	454	163	86	4286	1623	777	607	983	1653	1017	876	1108	291	2423	707	388	67	3654	2190	1234	187	1431	13457	2202	10415	509	4612	1325	878	3727	2022	2665	2728	171	244	3840	750	1413	561	594	2267	999	4744	5383	382	778	2379	1928
2122	1948	541	265	14	3882	1579	173	994	926	1494	543	1655	1113	272	2736	833	1285	267	2798	3828	1494	91	1754	13038	2394	16980	1068	3059	654	812	4603	1028	2841	1866	108	366	3381	757	929	836	212	1215	1765	7861	9806	496	1063	4733	3532
2123	2803	562	519	0	3949	2220	71	2277	489	2210	173	1881	1416	386	1973	1027	1292	364	3425	3292	2691	144	1634	12485	3755	16031	370	1802	1074	480	4220	2152	1559	3533	323	496	3313	341	932	911	297	1337	1089	7225	10707	214	914	4071	4426
2124	1586	332	416	0	2308	1766	53	2154	39	2919	349	1367	1429	510	667	2308	579	67	3960	1247	2950	55	2292	8428	2466	12378	23	1327	1917	547	4280	3816	688	4318	341	599	3386	288	848	637	589	2289	711	6692	7391	33	213	2964	2605
2125	1320	358	58	0	3323	1455	81	1980	130	1280	1137	755	1372	922	333	3400	1003	0	4221	1493	2057	43	3484	10292	2337	8329	143	2409	1119	748	3509	3438	1013	4463	56	549	2667	436	819	828	841	2146	453	4270	7223	190	328	4051	2163
2126	1326	372	168	43	3325	1919	136	1501	92	1767	1837	215	1851	1215	718	3208	1193	28	3733	1041	1567	204	3434	13731	4033	12747	86	1593	599	1553	3547	2961	1633	3316	96	565	2979	342	1537	1346	1191	1639	132	3268	6125	486	433	4571	3280
2127	1305	305	302	150	3680	2549	220	383	60	2271	2028	372	1653	918	1030	2081	626	207	3076	493	1278	340	2684	19927	4826	14837	3	926	334	2277	4357	2347	2409	2414	398	396	2882	358	1681	775	1539	1542	57	3608	5693	835	501	2953	3641
2128	1381	477	481	60	2801	1958	212	515	80	2934	1243	757	1043	586	1058	1407	353	178	2864	1013	747	270	2165	14399	1214	15064	25	1509	636	2823	3475	3326	1970	2349	419	1079	1652	742	1751	266	1534	2011	270	3573	4112	629	473	2805	5393
2129	1658	825	1159	168	2100	2546	381	756	328	3102	1711	570	1037	484	720	517	443	83	4468	2228	839	37	1476	14598	4594	14087	107	1751	631	2715	2652	3257	2485	4145	211	1360	1336	993	873	422	1035	2418	546	5287	4921	157	477	3164	3654
2130	1231	1063	2049	430	2933	3140	722	850	483	3693	913	351	1390	884	1024	450	719	17	3624	1682	2329	32	1867	12272	4920	11410	276	2119	611	1917	3333	4217	2931	4745	26	851	2145	1075	639	1066	1356	1996	690	7843	9443	122	548	3451	2317
2131	1076	989	2611	167	3730	3873	615	1454	300	3162	289	557	2208	854	2161	724	1273	0	2362	1308	2470	138	2821	11232	3244	8570	445	1966	403	1168	4657	4683	2513	4456	3	874	1265	581	937	1937	1304	1833	1005	5848	8474	260	956	2935	4331
2132	1465	483	1510	0	2452	3195	492	1694	760	2357	215	164	1492	692	2474	1450	888	15	2814	1679	1326	89	3172	12137	1875	8963	263	2169	580	509	3395	4525	1674	4852	622	880	977	240	2431	2755	547	1938	528	4743	6455	416	1017	2480	2892
2133	1454	144	532	0	3066	3356	401	1157	600	2494	172	346	756	1655	1467	1700	651	234	3507	2607	1323	196	3225	11523	1520	14359	32	2029	1036	165	3249	3248	946	7158	1932	417	1005	467	2589	2091	354	2511	974	4771	2909	435	1033	2488	2940
2134	1173	151	1599	0	3408	5893	328	1639	112	4540	352	616	956	1450	1192	2391	626	389	3172	2684	2692	441	2600	14756	4230	14340	81	3008	575	644	4875	2489	734	5125	749	505	2106	612	1602	1068	185	1912	1985	5770	5030	1327	1172	4436	4246
2135	1185	332	2440	0	3024	5384	390	1292	187	3739	492	394	1408	447	1559	2501	929	228	3907	1420	1946	126	1194	15562	3383	18455	274	3379	264	2482	5440	2811	1215	3129	61	559	2775	500	883	1100	544	1974	1842	5587	5019	1156	1523	3954	4318
2136	2578	502	2141	0	3100	2363	757	811	161	3018	399	598	1652	388	831	2870	705	146	3979	1526	1803	13	1730	19896	2918	15512	224	3088	217	4929	3645	4873	1098	2746	151	544	1885	914	647	1843	860	1162	826	5781	7961	691	1076	3114	3591
2137	5239	212	1254	55	4513	4096	1214	707	9	2392	337	848	1594	763	667	2871	359	193	5131	2838	3026	174	1727	15217	3212	15624	131	2056	169	3453	2478	4748	1355	3843	93	677	1125	1339	274	1928	1058	1248	1096	4427	9049	836	395	2541	2782
2138	6107	144	1335	179	3317	4285	1190	670	69	1674	393	1191	1148	746	1458	1206	451	199	3321	2113	2941	417	1866	16648	3706	14823	54	1324	308	1176	2376	3856	1616	4080	154	702	951	1855	496	3931	1599	2085	837	5031	8578	275	435	2624	3095
2139	1838	239	946	120	2740	3449	584	795	150	2821	439	1633	279	603	1487	543	458	307	2180	2025	1407	282	1274	13989	3233	18226	111	1493	502	1504	2832	3165	2444	4285	467	631	1043	929	346	4640	1313	1944	366	4571	10999	469	1369	3161	5207
2140	626	998	951	29	3512	2652	767	510	36	3617	521	1130	563	602	991	523	648	540	2727	2000	957	136	1695	13873	2187	12442	209	2127	448	2174	1623	3772	2245	3184	443	828	883	587	396	2122	1026	2289	488	5922	3534	445	1575	4030	5756
2141	877	981	1265	0	3254	3828	740	278	23	4219	293	720	847	992	1148	657	523	167	4704	2587	1341	219	3176	14641	5108	11112	114	2190	707	2784	1812	6003	1988	3225	300	1026	700	825	894	1280	859	2214	602	5834	3874	347	952	4398	3235
2142	1035	378	1466	0	4298	3786	594	203	133	5031	167	724	1152	847	915	949	408	8	7364	2970	2035	161	2585	9466	5046	17858	66	1445	639	3371	3089	5931	1678	3261	540	975	918	678	1164	2039	998	2231	843	5285	5604	733	1215	4714	2837
2143	1071	337	1895	0	4170	3456	428	675	151	4473	284	369	826	922	975	1702	407	117	7476	5477	1980	72	2683	12635	4258	16837	11	1010	560	1557	3171	7524	3228	2916	481	1226	1436	662	1079	2926	1597	1449	749	6249	4083	385	1930	3914	3400
2144	1408	503	2553	0	2600	3361	338	1217	72	3687	622	389	950	819	869	1157	242	938	5786	7152	2280	151	4880	18166	5403	13853	29	1350	429	1129	2028	8248	2913	2298	647	1154	1258	1242	700	1682	866	1799	779	8345	11355	59	1554	3537	1726
2145	1789	627	2089	25	3119	2094	124	1148	70	2890	722	868	900	417	591	1057	61	695	5837	7740	1736	39	3395	24333	5274	11161	265	1161	339	1232	1998	6998	1864	2239	260	847	1284	1821	1732	987	361	1951	726	7386	11617	296	961	3904	2467
2146	787	391	1340	76	5964	1933	122	618	96	4319	729	588	719	456	712	1569	188	41	4402	4148	3504	0	962	16146	2282	15433	261	1363	470	672	2355	4742	1486	3963	89	739	1425	1086	1942	461	331	2068	901	6921	6998	601	1145	7293	4380
2147	468	268	1234	25	5082	2718	216	1291	224	3276	409	366	1718	590	1187	1294	355	0	4291	2039	3135	82	1122	15442	4678	21376	79	2093	345	869	1056	3834	1112	4012	138	498	963	675	1215	411	613	2567	732	4781	7231	409	1241	7062	3223
2148	687	431	1256	0	4275	1432	489	1984	122	3916	229	655	2508	360	1302	510	638	3	3734	880	1849	603	2037	13683	2839	11990	6	2179	690	1045	1386	2981	1617	2052	32	817	686	1138	917	969	719	2301	1326	4530	7761	547	2851	4552	2957
2149	1243	936	606	0	3009	2319	763	1826	2	4593	438	349	1794	506	661	252	602	57	4551	1628	1473	438	3638	15521	3747	9108	0	1913	703	1455	2056	2924	1815	3082	114	974	1698	1112	490	1843	447	2267	1390	4415	7756	720	2119	4508	5984
2150	1131	1140	647	0	1600	3939	1026	1300	16	3113	514	390	666	492	320	773	817	72	3997	2958	1527	47	4238	18161	4062	9844	152	2436	491	1348	2271	5633	1067	4987	286	405	2612	734	789	1982	1104	1793	781	3823	6941	399	996	2900	2094
2151	719	503	782	0	1691	4468	559	1783	233	2366	766	620	244	414	338	755	1377	80	4243	2228	2258	273	2383	15418	2140	10909	357	2621	604	600	1778	6420	795	3211	157	158	1601	714	1465	1793	1339	2029	789	3473	10862	431	1064	2076	3449
2152	684	465	636	0	2532	3559	201	3455	409	3020	734	196	444	1100	611	548	704	127	4077	1761	2978	570	1367	16722	2392	12110	130	2664	416	696	1424	5142	1100	2573	70	29	1275	699	1601	1444	1822	3026	920	4920	10028	851	863	2276	3820
2153	2043	202	618	0	3036	3385	406	1785	287	3304	792	182	455	720	1192	478	1319	144	4124	1883	1926	447	2236	20567	1658	11518	0	3143	190	1437	1961	4543	824	2549	25	111	2643	662	1237	861	1339	2759	1361	3990	10587	523	442	3142	3997
2154	1629	89	601	8	2968	2245	534	1007	482	2014	592	408	375	504	1259	582	1987	158	3473	4153	1869	528	4284	28528	1634	12692	0	3799	196	1448	2943	5315	593	3983	191	276	3344	835	2150	1113	613	1721	1307	3435	10500	292	837	3539	4456
2155	931	546	309	219	3618	2006	395	1422	530	1606	215	379	320	682	1630	723	616	201	3375	2609	1975	236	5557	32038	836	13246	2	4377	314	2101	2479	5582	781	5096	346	202	2167	714	2585	1526	819	1326	1002	5247	7967	738	1267	2991	4305
2156	1373	969	355	489	3570	2032	162	1721	126	1863	394	201	763	328	1648	570	451	49	4676	1701	1528	137	5595	23884	1564	12969	204	2906	530	1313	1282	5530	875	7162	181	251	2591	390	2234	914	1723	1126	678	5153	5711	1189	831	2481	4383
2157	1473	509	497	174	2373	2629	123	1197	328	3578	801	65	822	303	1128	547	880	14	5242	2642	2220	92	4809	24091	1704	7618	588	1506	681	922	1618	5219	575	7968	118	660	3458	290	1135	854	1085	825	542	4250	5772	635	1909	2684	2894
2158	1605	49	546	6	2429	3678	470	1037	837	3331	822	253	835	587	975	496	527	68	5398	2924	1921	2	5404	19555	4628	8235	272	1555	999	455	1831	5257	652	7392	186	632	2078	603	1183	1028	314	2433	1165	3674	4308	284	2023	4059	1909
2159	1164	47	555	56	3850	2993	615	1803	441	1671	799	630	1414	463	1342	443	304	44	6306	4558	1893	124	4674	22206	5807	13303	161	2400	1420	255	2210	4338	844	7635	423	363	1948	892	1648	1947	514	2586	1707	2825	4962	195	1119	4016	1577
2160	890	189	349	321	3678	2781	269	1388	127	1594	835	423	1284	206	1226	146	283	0	7596	4100	2472	582	4738	28728	5419	15047	224	3931	1309	702	2119	4089	910	5592	857	510	3192	1024	1836	1424	1190	1272	1423	4103	6405	645	804	4770	3384
2161	406	339	322	286	5653	2109	320	1470	21	447	1509	299	1082	290	1290	179	372	0	7384	2197	3513	553	3746	21343	2256	18055	85	5203	652	555	1269	5007	1224	3547	668	497	2487	660	1207	655	1520	1466	1039	4076	6108	1348	509	3351	4124
2162	659	290	308	94	6314	2237	439	1533	1	743	1527	601	801	422	1591	824	378	0	7313	3885	5274	144	1880	34105	2305	12333	271	3919	399	551	1509	3157	948	1766	439	168	2567	425	797	1313	694	2339	1419	3271	7036	692	612	2888	4326
2163	755	32	987	120	3128	1432	292	1545	43	2007	414	750	636	595	449	1300	255	0	5247	5176	3417	3	1793	42979	1259	10954	597	2351	477	922	1267	3164	1009	2059	629	511	5122	241	665	2055	477	3185	1791	2992	7087	662	2047	2736	5567
2164	608	2	2268	125	1570	1864	393	1592	71	2585	202	705	724	1128	104	878	332	25	5099	5545	2468	0	3405	59041	4142	11916	266	873	574	515	1818	7216	1453	3658	473	726	13397	399	567	2038	392	2994	1186	2765	10181	836	1586	2921	6225
2165	934	91	1796	18	2536	2497	833	838	11	3419	244	426	782	1311	587	197	472	72	5056	8110	3909	63	6430	52192	1717	12688	31	836	683	413	2150	10789	1101	4529	268	426	26660	660	905	1195	640	3062	455	4026	4928	1091	497	3110	3971
2166	1921	215	1459	0	4019	1917	519	1444	0	1841	293	907	774	879	1106	270	287	36	4861	16754	4127	222	7145	51196	2312	14590	79	1508	752	688	1122	10612	1078	4861	407	627	34256	217	1567	465	1277	2843	511	6645	4526	699	560	3254	3503
2167	2393	253	639	0	4596	2738	443	2324	3	850	353	1158	549	254	873	233	30	346	6331	30098	2151	345	6447	35812	1710	14814	356	2042	855	1093	736	8305	1857	7726	531	669	23956	83	1681	926	749	2456	993	5791	5458	102	787	3585	6317
2168	1572	165	614	39	3625	2380	359	1834	91	1794	1024	474	159	185	1378	563	146	675	6727	29227	1243	448	8912	25665	3546	16048	472	1748	525	680	1216	6711	1354	8969	364	389	12419	251	821	965	278	2871	914	3446	10565	12	1641	3210	4252
2169	1298	93	545	71	3672	2036	419	1480	140	3357	1226	348	205	469	1210	982	379	301	10741	26189	1386	372	12683	20097	4576	13292	106	1471	196	256	2216	6800	1135	6693	54	614	6140	449	385	657	415	2510	528	3182	6299	190	1357	3656	4239
2170	1379	284	641	65	3355	2835	491	685	22	2606	796	455	597	625	1051	645	778	212	19470	19731	1286	353	11504	23784	1617	9836	119	1341	426	147	2508	6336	1986	6893	61	707	5045	405	727	848	556	2231	382	3902	10218	502	715	3239	6501
2171	1270	757	786	216	3633	2682	515	435	133	2398	1249	307	490	242	620	388	873	114	18646	9566	621	300	5233	20997	3516	12226	116	1926	650	235	2495	5324	1894	5050	146	611	5395	809	1511	1032	535	2040	470	4410	5508	305	610	2665	4865
2172	1155	832	748	231	3363	4135	443	447	205	3197	1402	45	820	160	475	303	747	76	17824	3266	594	77	1994	23923	5147	15460	11	2314	233	475	3109	5160	1220	3428	637	747	5612	1279	1711	1813	513	1259	571	3372	5397	23	669	3061	4368
2173	852	422	1015	135	3008	3956	499	441	45	2984	825	103	575	453	777	447	671	253	13633	1788	1030	91	2893	25145	2091	10465	30	2308	151	853	3872	7039	845	2034	1276	651	5332	962	1353	2352	703	1076	677	4332	6452	128	892	3322	3359
2174	464	151	1082	111	3910	2396	373	817	0	2377	791	519	1030	485	454	393	366	248	8818	1833	1221	150	2695	28625	2084	11644	257	3003	83	774	3034	6160	1495	2173	537	236	6613	550	592	1622	584	1808	693	5427	4478	412	1049	2138	4330
2175	801	401	1195	50	5120	2717	306	1373	0	2766	343	879	1420	547	557	345	480	78	6709	2434	1331	163	1985	22517	1888	13234	357	3674	274	529	2805	6454	1929	3158	350	432	7490	481	504	1038	453	2367	937	4799	10029	406	823	1229	3999
2176	830	731	1429	76	4108	3686	323	962	2	3769	223	1327	507	527	1132	311	1339	75	5026	3579	1385	450	2041	13997	5028	12600	116	5053	659	152	3452	4208	1122	4666	566	1515	3820	226	873	1331	1015	2676	857	3838	9007	178	955	1757	5439
2177	984	209	2438	25	2279	3995	323	832	49	3284	359	822	693	358	1244	452	818	73	4134	3847	1097	483	2040	15242	3019	13391	7	7280	658	251	1936	4580	605	4829	625	1807	2197	205	1159	1185	886	3134	436	2895	7698	20	688	2692	5187
2178	1182	14	2613	0	2673	3058	588	894	115	3251	591	498	1812	109	1927	551	314	198	3960	3742	1444	171	2792	20885	4460	11004	0	8054	621	532	2430	6366	284	5639	499	760	1751	102	1544	783	467	2675	715	3433	10832	17	881	2744	6363
2179	1398	108	1036	0	4414	2641	483	398	75	2353	855	487	1254	389	1465	258	148	147	5772	3249	2377	36	3246	14400	5929	10125	4	6342	930	566	2482	7013	985	3876	314	462	1519	209	2734	995	565	3015	1097	4198	22412	84	997	3029	7198
2180	951	816	724	0	5684	3461	564	1291	57	1923	738	400	718	620	825	248	335	30	7116	2431	2597	73	2698	12015	3746	7646	71	4259	959	353	2235	6391	2127	3332	469	536	1863	330	1861	1597	367	2360	1234	4775	16509	139	816	3665	10134
2181	907	1268	510	0	4022	6020	776	2077	298	2186	503	1149	563	396	588	220	764	72	6221	2642	2317	55	2759	14492	2742	18782	375	2323	825	359	2961	4848	2118	3969	267	648	2039	595	1077	1718	301	1376	1017	5068	9797	637	1099	3369	5025
2182	1018	395	1082	0	3812	6360	644	1514	334	2556	305	1206	647	310	619	120	709	114	6898	1669	1043	294	3489	13292	4358	16401	746	1619	241	246	2146	2640	1346	4207	164	821	1292	566	1203	1639	203	1431	723	4896	7817	888	1317	3053	4448
2183	1124	90	1032	0	3911	3913	534	1979	133	1949	175	161	1486	842	731	196	273	224	6817	1318	1118	634	3074	11010	4703	13563	438	1611	114	156	2513	2422	1572	2870	91	803	1676	646	1333	932	183	1707	717	4459	7087	581	1059	2452	6742
2184	1716	212	799	0	2389	3291	356	1483	223	2220	277	48	1208	1223	908	898	102	441	5026	2087	2086	291	1845	14095	6821	19079	94	2719	475	400	3643	2589	1904	2355	13	1083	3694	633	985	1142	445	1796	698	4419	7536	475	629	3292	5982
2185	1582	626	956	0	2557	3429	504	1309	345	3431	168	346	493	1705	876	1781	77	491	4112	3983	1432	43	2070	13930	9676	15113	588	3450	773	999	2886	3130	2165	3643	325	1546	4245	442	662	1369	429	2291	960	4583	11582	503	449	3134	6188
2186	1449	940	1435	0	3619	5114	862	1813	158	3234	31	635	365	1041	554	966	17	364	4919	4657	1207	0	3295	13424	9830	16548	657	3883	477	1171	2766	3171	3051	4498	844	907	4003	478	894	1428	376	3253	770	4624	6966	353	829	1860	9669
2187	1712	643	1326	0	3962	6303	798	1843	187	2255	134	369	620	559	1190	309	2	834	5188	4262	1178	0	3781	17813	6429	13842	108	3735	443	497	2514	4537	3683	3059	453	482	4818	1229	1019	1892	565	1999	1142	5283	8371	581	2488	1530	6637
2188	756	474	1037	0	3693	14200	263	926	528	2333	104	349	882	451	2110	748	330	771	4243	3288	1007	11	1949	18015	7081	13851	167	3628	664	487	3194	5307	3669	2623	231	624	4206	2024	834	1649	380	844	1637	7148	8784	460	2399	1192	6577
2189	387	497	2236	0	3272	18696	105	543	315	2518	121	258	817	318	1784	991	1289	678	4927	2882	1637	71	1300	15242	3900	14454	430	3632	503	437	2897	3517	2289	2535	621	948	3475	1977	1102	2003	371	1601	1715	7886	5330	178	917	775	7279
2190	558	249	2221	0	3392	17971	456	740	85	2458	251	584	1048	233	987	1054	1496	429	4882	3998	2429	43	2087	22710	2446	18595	185	4521	556	391	3891	3309	1870	2896	687	604	2871	1080	1700	2095	620	1889	1124	6791	8178	172	733	1837	4834
2191	1481	129	604	0	4058	10128	1030	814	110	3561	301	953	715	190	699	2408	1763	35	3756	5111	2033	11	4069	23692	3378	14302	84	4406	1200	634	4452	4538	1561	3878	274	390	3390	757	1555	1464	871	1430	1009	6344	10558	864	1534	2232	9410
2192	1368	172	158	2	3649	3506	995	839	425	2742	588	684	483	237	1097	2602	1273	0	3904	4132	1764	289	3559	17147	3839	16184	182	3292	930	1169	2971	5144	564	4621	289	524	3161	735	1081	1478	2035	1380	478	7701	12759	1132	1567	1181	10992
2193	427	163	480	139	2774	2328	549	931	417	3238	615	511	646	394	2378	1065	874	0	5556	2669	1121	416	3287	14555	5456	16743	198	2853	494	1034	1734	5049	395	6040	571	524	3345	597	1653	1183	2661	2774	285	6594	12251	614	1596	2146	27551
2194	414	158	843	287	3349	2658	1012	1012	115	3658	864	267	729	665	2641	668	411	24	7345	2286	728	201	3978	9490	3883	22107	164	1838	549	1068	1198	5837	608	6360	650	455	2646	820	1608	1026	1365	4184	217	7420	9094	927	1342	4124	37230
2195	1268	238	607	88	3232	2532	884	799	1	2829	1007	676	680	496	1839	537	394	475	5789	2301	1194	118	2285	10744	3250	13904	339	1932	396	704	1575	6364	801	4560	403	263	3062	485	1436	1026	681	2972	703	11784	7052	1044	863	4996	31932
2196	2633	339	673	11	4238	3259	638	982	32	2773	819	1217	708	396	1285	513	655	685	3610	2637	2030	73	1242	19637	3751	18459	401	2818	648	325	2068	4952	1361	2731	155	527	3813	180	2013	1360	1049	3185	1459	8973	14139	762	936	3292	30985
2197	2630	899	1218	66	7598	3838	1232	847	148	2921	515	641	631	350	1646	506	675	96	3230	2151	1844	47	2846	15105	2530	14417	525	3243	740	700	2349	3482	1768	4064	73	1339	2400	258	1469	2326	1059	3659	952	4951	17830	970	1371	2659	13675
2198	1632	739	3203	47	6597	3087	751	787	177	4096	395	591	367	590	1675	335	360	7	2365	1893	1328	51	3035	17943	4297	13280	251	2549	581	851	1889	2158	1362	6497	792	536	1063	228	817	3763	473	4540	769	5284	20456	795	1051	2586	9090
2199	970	775	3458	147	4719	2042	793	877	686	3625	411	445	475	743	2750	778	280	255	2108	1562	2990	217	2218	20671	5465	19658	88	3234	640	693	1639	3208	1451	4738	3177	358	1373	332	740	3541	951	3683	534	6748	12568	394	1120	1851	11218
2200	1304	1085	1517	491	4252	3819	943	1381	594	4268	960	622	661	460	2635	1441	212	486	2978	1596	3243	113	2108	22000	4332	17563	665	4791	1278	1073	2539	3876	1621	4317	2196	1065	1807	822	1837	2491	1216	2838	262	5810	13912	496	1343	1249	11252
2201	1586	969	806	253	3757	7582	1023	2058	394	4484	1729	624	1276	317	1359	1172	130	140	2829	1946	1832	2	2014	19591	3453	19958	1027	4317	1797	1030	5734	3393	724	3675	379	1261	1785	596	1720	1760	626	2150	684	4789	9965	746	1517	1277	8748
2202	1296	671	1788	6	5336	7457	1081	2057	1211	4119	1032	770	2175	557	1196	1374	339	52	3504	3119	2334	56	1638	18654	5446	16892	286	3150	1136	1908	5317	2108	416	2392	130	1386	1235	297	1162	1466	561	2162	1709	4593	8228	644	1219	2188	10735
2203	1255	1137	1548	0	5738	6010	626	1480	709	4899	770	851	1435	539	2201	725	433	335	2763	4141	5058	449	1367	22109	2396	14538	52	3337	1156	1887	4530	1564	917	3700	398	1636	1682	587	1018	1866	877	1866	1230	7718	12744	387	1479	2576	17209
2204	752	698	616	0	6401	8244	1721	1320	119	4010	1407	1173	1034	635	3823	384	486	479	2915	2355	4339	637	2151	17179	2741	16398	64	5617	935	1506	3077	1451	2043	4074	404	906	2473	1075	1010	1687	523	1794	396	7879	10725	406	2023	2929	12889
2205	1083	605	1484	0	5938	8842	1524	2162	683	3344	1624	874	3107	821	3089	575	650	246	2616	2727	2608	312	3062	16793	3671	19799	8	4626	495	2390	2822	2391	1626	2845	249	590	2719	784	1632	1353	405	2211	109	5316	9264	273	1194	2190	5082
2206	1858	850	2297	3	5069	6860	1145	2129	576	3061	876	823	4021	1348	2552	566	679	116	3263	3434	2014	482	2566	15682	4193	14028	4	3731	352	1446	4629	2918	1462	3928	418	941	3424	487	1607	1067	612	2422	200	4262	15466	360	709	1457	5141
2207	2126	743	1576	136	6157	7004	2094	2839	121	3201	613	1311	2194	1890	2559	1014	688	456	5426	2186	3736	523	2370	17124	4313	21506	131	4732	725	863	4961	2957	2118	3853	421	1402	2897	500	1266	1699	757	2381	455	3444	10869	238	1541	2171	7005
2208	1367	500	2363	369	4141	7644	1664	4093	282	3102	609	883	783	1409	2280	1845	557	975	4507	2373	5179	331	2116	20372	5413	19663	205	7418	1261	1147	2434	2930	1917	1406	208	1182	1618	710	1497	3154	657	3132	633	3504	9077	62	4821	3136	8709
2209	2277	573	1975	281	3886	6503	1636	2489	150	3249	657	929	458	1151	2877	1492	614	1235	5085	2597	5064	210	2419	15525	4513	20744	224	12118	1082	604	2507	3187	1259	1722	803	742	889	975	1617	2993	674	2336	454	2993	7503	144	4131	3366	9664
2210	1879	1170	631	306	4803	7364	2163	1453	3	3904	1079	1107	1978	924	5434	877	1308	1289	4613	1338	3771	460	2212	13909	5768	21252	580	19526	1464	249	3251	2960	1402	2562	787	555	1019	2185	2158	2359	798	2238	304	3443	8158	57	2588	3461	10772
2211	2235	1271	446	285	5032	8452	2319	1761	26	5211	1068	1336	2840	1104	8351	1939	816	584	3386	1199	2727	361	2112	11801	5699	19986	331	32510	643	1138	2684	2758	1192	2989	267	578	1885	3027	1358	2004	867	1795	468	4687	7000	62	2112	3812	10449
2212	2384	986	1384	41	5560	6017	4097	1553	158	5645	1246	1906	2753	1046	8787	2525	1227	496	4365	1246	4269	59	3755	20669	6905	22183	149	44306	352	1851	2952	3918	814	3069	101	1000	2364	1665	1302	2160	399	2982	931	4531	15274	473	2055	2379	8164
2213	1374	1240	2405	116	4816	5897	4903	1639	224	7745	1914	2848	4831	841	6823	1526	3507	1337	5733	1343	4628	86	3086	19009	12623	26842	272	37717	740	1513	6352	5566	946	2840	347	1493	2575	1449	1854	3131	705	6116	928	4484	10903	968	2898	1391	11356
2214	979	1753	3926	117	6857	5072	4807	1385	173	10192	1689	3607	8021	1169	6463	1440	4091	1099	4956	2331	4047	151	1481	27646	14312	44365	684	27340	1902	1243	8084	6632	2023	3680	732	2545	2686	938	2876	7576	1012	7055	929	4179	13596	1183	1762	2254	9541
2215	2534	1571	7210	219	10174	5986	6677	1383	336	11389	1758	4250	8494	721	4527	1637	3186	628	5105	4434	5860	450	1100	18053	23368	65247	1192	24088	2208	2295	6417	3917	2341	2880	1759	1988	1495	377	5742	11258	646	12445	1413	4220	12840	2711	724	3641	25099
2216	3879	1718	10489	710	9528	8939	4797	1514	749	12530	2375	7046	9607	633	1840	2504	5571	437	5648	3515	7193	464	1383	22407	41145	77751	2431	11788	1284	4135	7865	3800	1812	1565	1875	818	1498	279	8794	14073	1404	12218	2285	3477	12821	1832	659	3747	48517
2217	3967	4253	13144	481	6716	10701	3327	4449	794	16336	1906	5390	8933	482	2444	4975	5308	100	5149	4364	9195	592	1682	18169	35595	60003	2917	5209	1207	4456	13462	5262	2241	2216	2649	607	2319	286	8000	11727	1215	9061	3027	5076	20484	1240	945	4439	102084
2218	2694	6677	11313	150	6141	13145	3159	6544	421	23095	3092	3883	5244	1109	2901	5869	3321	2	3302	4164	16430	1018	1444	15405	16176	49885	3417	4334	1618	3818	15781	3932	4043	2911	2051	873	3031	1331	6455	9204	1429	7515	3989	6216	26838	1949	1194	4985	156430
2219	3523	8165	4508	221	4945	20662	2078	5938	263	33705	3394	2189	2516	3064	2505	9137	2329	257	3630	3114	28519	559	1342	24789	10474	32665	4321	6460	2565	4927	14918	2888	5430	4332	614	2117	4572	2041	4677	6308	4518	4381	3400	5073	52590	2651	2138	3371	239061
2220	6958	9564	2025	189	2464	35107	794	6850	695	37830	3387	1596	1033	4026	2684	12680	1367	1523	5548	2981	29601	264	1958	19450	8390	30395	3392	8668	5618	7978	12063	5291	5740	5768	267	4950	3305	1969	3369	3785	4242	4944	2906	6460	113394	2621	2329	2489	170934
2221	13790	6424	2386	338	2127	81141	738	7675	668	28131	5377	2026	1876	3037	2852	10386	1450	2854	7234	3454	20294	1210	3009	16187	6481	23070	1349	9180	7638	11075	9112	5470	4583	5300	392	5678	1905	1454	2693	5790	6182	4009	2823	7074	172421	1686	3043	2491	90851
2222	15404	2071	2306	339	3821	142670	1885	6223	274	21317	5704	865	2223	1928	2397	7054	1283	2502	7288	4495	12450	1350	3268	11148	6256	17066	509	8807	5388	12434	5622	3604	4402	4090	438	3557	3209	892	2800	3832	9781	3793	2018	5376	213045	1523	3303	2405	41043
2223	9269	800	1142	72	5693	178555	1922	4277	697	12150	3434	846	2033	1441	1793	3520	1071	1366	7224	3424	6647	662	3158	11928	3119	22038	233	10449	3332	10485	5372	3035	3277	6647	246	3078	4807	750	1756	1894	7067	4311	1415	3266	199033	1432	2862	2523	21496
2224	6838	566	939	126	6481	148371	1512	4639	1900	8895	2041	1346	2059	657	903	2299	1975	1623	5795	2924	5257	497	5068	19584	4835	26262	196	8734	3488	6645	3907	3614	1989	10101	545	2003	4574	952	1148	2319	2668	2467	969	3604	142110	1273	5742	3525	19896
2225	4214	563	1036	106	4737	79518	1527	3645	2181	5823	2397	1749	945	564	1011	1933	1934	1970	4404	3207	3948	395	5244	15095	6285	20729	157	5306	1395	3463	2219	4145	1188	10261	433	956	2517	1477	1718	3106	1372	2055	857	5261	74172	757	11707	4309	17139
2226	2444	613	445	68	3891	28614	1133	2201	1499	5007	2166	1720	236	456	1289	1183	1334	1445	5511	2971	1916	857	4165	13051	4229	23555	219	3911	768	2734	4071	5083	1375	7831	246	593	3613	3747	1815	2601	951	3284	923	4519	37024	381	11412	3221	18559
2227	2056	338	373	399	4689	11803	899	2527	1210	5896	1608	774	292	291	623	716	693	790	4628	4434	2462	444	4238	11954	4735	25072	371	3485	1090	1487	6045	4063	1439	4651	605	838	5082	6118	1716	1880	1228	3365	476	4585	15678	1137	8572	2433	22249
2228	2865	320	650	378	4090	10054	877	1887	1210	4193	431	495	995	1002	502	1120	525	649	5334	4466	3325	218	3270	11892	4455	27072	658	3625	579	1192	5842	5800	718	3307	388	1569	4105	6897	1470	1419	1423	3032	239	4840	15126	1517	6045	3104	17057
2229	3469	601	1270	118	2593	12325	550	940	881	4491	281	368	2253	1303	1027	2744	403	1043	7267	4018	2432	580	2628	17423	5275	24600	709	3323	312	1143	4592	5902	816	3489	55	1628	2858	6377	1128	1670	895	1930	459	4877	26023	1161	2193	2346	14713
2230	2408	549	1531	92	4218	16198	690	1737	326	5123	604	386	1556	1001	1373	2201	752	1370	5809	4273	2855	476	2580	18123	5003	24395	262	4275	345	1687	4208	4113	2167	3211	3	1876	2538	4586	815	2626	793	1542	984	6983	30891	1509	1540	2454	11365
2231	2338	398	867	96	4166	15304	1089	2094	180	5560	578	1141	396	1200	1600	703	1085	1396	4144	3817	4629	282	2089	15873	5715	24739	94	4861	252	2176	4658	3997	2905	2873	99	3230	2355	2120	1189	2225	902	2155	545	5631	26595	766	2242	2974	11552
2232	1930	622	775	115	5046	17313	921	1286	460	6098	373	1299	461	1507	1871	791	642	620	4118	2520	5677	290	1816	12348	2868	17836	277	5052	470	1553	3203	5088	2273	2532	180	3002	1790	1408	1290	2588	671	2528	304	4447	14009	258	2298	2164	7767
2233	1919	737	1508	202	5863	13539	577	1438	697	4846	1011	692	440	1128	1053	1034	242	199	4112	2618	4190	227	2362	12863	3066	15725	463	4588	801	1066	3123	6889	1898	2610	125	1246	1936	1139	1667	2687	1127	2758	327	6647	17432	354	2813	1234	8179
2234	2422	672	1177	173	5047	12393	1198	2943	298	3702	1236	976	1080	453	1243	947	52	249	4526	2477	3631	185	3361	11725	4902	18383	825	5311	905	856	2969	7400	1850	3803	144	791	3833	691	2686	1939	1983	3219	741	8597	14924	491	2579	1080	10301
2235	1469	573	524	75	4215	14784	1297	2403	220	4430	638	1575	1358	182	2214	1573	313	342	3339	2129	1952	206	2991	12102	7067	13405	785	5994	1897	1233	3220	6813	2014	3847	392	675	4006	617	2718	1423	1388	2498	782	6719	12641	326	1700	1442	11877
2236	1223	370	450	68	3215	13528	846	1202	137	4089	296	627	855	289	2266	1260	833	336	3999	2520	1328	343	2154	14151	3109	8704	278	4503	2299	1235	3852	5898	2665	3131	346	1492	2130	470	1754	919	784	1465	631	5224	16160	322	3040	2893	12212
2237	654	538	384	14	3767	9117	610	1878	128	1518	166	133	877	511	1381	1001	1644	282	3891	3921	1286	553	1815	13849	2952	9426	190	3901	1383	632	3725	4506	1718	2356	179	1939	1767	451	1138	633	1077	1323	262	3365	11254	580	3584	3884	11231
2238	630	984	692	0	3395	5783	840	2224	375	1282	108	666	1646	566	431	1525	1563	48	3904	3391	1279	194	1811	18826	5279	10949	160	4488	735	799	3198	3456	1260	2111	64	1280	1761	771	1125	557	1583	1581	113	4237	15128	460	2065	2539	7626
2239	1604	587	640	0	4297	7367	461	2156	915	3335	66	772	776	487	933	1661	755	0	4161	2866	1798	236	2490	21795	4622	13472	104	2723	890	1226	3039	5023	1664	1427	3	684	1247	674	1149	559	1414	1921	270	5294	14154	291	1392	2075	5449
2240	2852	227	205	0	4195	8267	677	1550	651	2766	424	534	306	589	1066	1186	781	51	3733	1895	1512	309	3518	11982	6716	12431	144	1387	642	1224	2452	4905	1615	1429	89	678	1369	788	798	954	860	2079	732	5572	19445	417	1558	2702	4017
2241	2510	564	346	0	3630	6364	495	1201	319	2583	811	590	1310	1261	907	718	732	144	4075	1598	1256	346	3692	18048	5031	14498	183	2438	297	1070	4264	3295	1351	1187	270	774	1420	1188	949	1535	633	1276	1300	4869	21023	573	1714	3518	7079
2242	1013	682	625	0	4709	6758	118	1340	421	2410	207	533	2624	1384	608	550	1096	88	7170	1820	3136	281	3058	14985	1788	12876	302	2712	333	1467	7078	3268	1193	2670	231	650	2265	801	1144	2290	424	1236	530	3856	11281	612	1354	3982	6375
2243	595	893	728	83	3344	5287	171	1288	582	1772	226	533	2107	603	625	620	494	227	7030	1132	4854	376	3541	17341	1711	13120	83	3332	873	1205	5475	4232	1269	4753	67	944	2812	275	964	1503	464	1951	431	4384	15878	425	1444	3520	7189
2244	1053	655	807	360	3920	4011	229	859	520	2944	525	848	1698	840	1300	368	187	299	7099	667	3674	281	3575	13553	2762	18172	2	4500	760	575	2332	3685	1041	4718	222	1243	2809	513	1033	792	410	1955	865	4286	9518	601	1902	2871	4449
2245	1573	350	1303	224	4742	4519	384	574	212	2931	612	798	861	1063	1013	132	289	324	5191	1311	2445	118	4055	17333	5206	22006	197	2416	401	149	1628	4482	2588	3997	449	635	3945	893	2611	936	640	1358	895	4144	8487	960	1473	2883	6140
2246	1199	215	2142	79	4867	4837	933	608	191	2690	657	240	945	1041	512	439	598	245	4101	2662	2691	218	4376	22455	5487	18558	428	2528	633	158	1986	5157	3796	3909	236	631	3220	582	2288	1106	907	1745	1289	2974	13156	624	724	2748	9501
2247	1171	120	889	21	3959	4805	903	985	136	2780	1149	54	948	486	772	1537	1511	29	5592	3493	2144	173	4359	15058	3485	14189	177	4069	722	386	1988	5091	2208	2844	278	855	2898	241	1286	1055	847	2360	1011	2997	8238	527	534	4254	8789
2248	1339	319	765	2	2388	5059	638	1376	85	3026	963	336	363	430	731	1395	1614	0	7287	1952	2658	216	5510	15046	7068	13380	204	3668	373	984	1858	5455	1872	2641	517	580	3775	264	754	667	422	2070	799	4150	6022	582	1170	3092	7892
2249	1412	747	1700	83	2000	5020	1176	1046	171	2033	851	548	244	400	473	789	567	6	6099	2102	2656	608	4561	16921	5329	16137	220	2653	471	1015	1229	3699	1635	5937	502	389	2649	534	321	319	167	1974	1136	5177	7568	901	2049	2198	5836
2250	1584	1047	1449	138	2394	6996	1437	1058	396	2727	585	252	238	482	435	271	542	75	5693	2965	1729	562	4237	16211	4302	13087	56	3134	313	667	1892	2694	1184	7827	503	582	1752	564	616	187	240	1374	769	4668	11413	1062	1313	2522	8024
2251	1116	541	706	33	2526	7942	580	1220	512	3010	303	262	808	827	809	739	720	126	9294	1808	2767	104	5193	18537	3098	14273	140	4426	271	798	1577	4514	1145	6804	182	356	2508	817	1033	209	501	994	879	3655	11066	313	797	2195	4357
2252	1009	543	376	39	2603	7540	335	1138	670	2091	129	313	1040	567	2335	1229	490	48	7882	2842	3126	145	4007	17299	2966	14344	203	3864	1293	469	2750	6573	1773	5528	50	673	2431	953	872	535	529	1569	807	3325	15402	54	675	3172	3122
2253	1013	369	222	213	2211	8013	490	1483	523	2443	225	195	566	364	1681	684	364	1	4879	4345	2444	382	1970	20306	5290	18799	535	4577	1035	631	3965	6108	1980	4791	134	589	1512	767	1137	546	337	1468	720	3673	14308	200	907	4128	5281
2254	534	334	274	126	3046	7228	414	1007	294	2222	803	401	491	171	439	731	374	73	6152	3407	1507	486	1542	13270	6922	12684	2313	5008	378	546	2644	5966	1588	3448	105	449	863	479	894	708	501	1211	786	5674	12306	402	1013	2994	2255
2255	1703	247	582	4	3064	3686	335	928	169	2474	752	502	623	384	264	723	369	219	5554	3213	1555	327	2834	24547	4838	9717	1736	3176	839	523	1618	5112	1552	3330	126	482	826	657	717	1798	671	1319	797	5797	12442	689	939	1442	3226
2256	2768	296	450	0	2415	3556	243	1571	93	2828	671	230	585	730	425	997	494	1006	6836	2713	2077	493	4294	23312	1490	12027	486	3283	638	863	1399	4880	1829	3445	204	523	1476	701	636	1711	301	932	966	4622	9880	809	940	2544	6762
2257	1596	332	443	39	2399	3746	293	1296	180	3568	582	168	747	490	557	1665	694	3097	8918	1684	2370	946	2924	29334	2015	10628	565	6212	48	311	2017	5398	1950	3198	60	558	1454	610	868	1104	254	1173	934	4956	6960	241	491	3941	3332
2258	1041	391	507	141	3617	3119	618	792	296	3245	270	558	859	454	721	1187	1210	1224	7348	1792	3091	1088	2556	35359	3630	9914	160	6716	124	93	2194	5811	1519	1848	95	1237	2354	832	1276	1611	592	1074	810	4299	11234	471	131	2216	4390
2259	409	549	882	73	4176	3167	281	852	244	3052	252	942	995	1176	1619	619	1093	11	5087	1932	3498	783	2850	47907	3554	13076	99	4725	1057	307	2350	7817	777	1609	134	985	2380	632	1011	2934	710	1235	1074	3078	12296	526	333	1837	4683
2260	435	290	2055	1	3516	3002	107	811	202	3276	397	414	1130	967	1518	581	209	17	4726	2812	3543	622	2722	43364	2863	10643	438	4711	1382	452	2706	7889	1457	2435	197	1680	1940	543	886	2176	494	1720	913	2576	13182	156	590	2106	2382
2261	326	100	1454	0	2127	4069	196	1193	206	2412	306	344	1229	342	898	590	288	190	4927	3825	3348	359	2441	24737	4321	17629	565	4989	470	312	2312	7209	2581	2271	430	1441	3514	882	975	1342	231	1682	896	2961	10751	473	1048	2286	4220
2262	108	193	880	0	1854	5626	226	1116	242	2322	274	325	1655	211	646	776	733	251	6350	2671	3871	194	3928	14706	4471	17200	496	4996	225	636	3309	7566	2270	2735	279	751	5067	1009	572	1632	213	1263	1083	3705	8447	908	1428	2616	7434
2263	122	257	926	0	2449	6353	373	718	377	4784	369	145	970	134	726	1106	429	56	6968	2649	2860	33	5342	20270	2520	12650	311	5251	428	704	4126	6766	1497	2247	421	1149	4086	1087	1100	1392	138	1959	745	4520	12742	492	906	2262	4865
2264	599	348	916	0	2817	5189	453	924	604	3677	383	252	674	67	613	662	265	4	7780	3812	1722	29	4446	16746	2314	19535	225	4168	510	626	2624	4909	795	1684	586	772	2280	619	2300	1164	337	2124	898	3306	7675	323	705	1334	3013
2265	2034	831	1020	74	2480	3823	313	1651	846	1968	496	525	1246	263	1051	1238	418	246	7087	3730	1490	73	3555	14688	3215	14672	90	3099	664	840	2243	5176	732	2146	355	495	1607	453	1926	1777	621	3013	1542	3929	9266	453	607	1740	12009
2266	2230	729	339	141	1902	4237	289	1838	1411	1943	1450	1265	899	438	1140	1603	390	590	7500	4076	1262	71	2784	12314	4200	9999	70	3632	466	1109	3128	6474	519	2351	312	407	2408	531	1633	1965	1015	3330	1054	4015	7984	447	763	2759	10590
2267	1388	371	251	88	2231	4141	340	1712	3052	2166	1024	1523	1320	861	1391	1198	159	289	5784	7629	2390	105	3383	12007	3922	8157	17	4652	418	1032	4141	7306	1175	2026	402	272	2578	470	1381	2956	1058	1875	280	4631	7216	217	1451	1898	7076
2268	1166	678	507	373	2469	2928	431	1155	3582	2864	486	1001	1990	799	2084	811	217	23	4223	5255	2399	93	3162	14634	5994	15590	0	5789	1418	495	3745	6799	1511	1727	136	279	1699	794	1214	2369	815	1625	310	5845	8446	254	1743	2484	14649
2269	805	416	512	491	2582	2724	349	1124	2180	3221	626	460	1126	1416	1634	541	372	215	6142	2484	963	102	3746	18293	1686	12191	0	7013	1254	1931	3145	5360	1723	2013	297	676	1700	889	736	802	363	1893	720	4617	7854	289	1289	5189	10304
2270	908	575	439	147	3010	3340	196	1654	1335	2450	719	312	470	1394	1087	314	401	792	5950	3865	604	234	4517	11196	2430	13650	0	3774	886	2619	3697	6269	1683	2629	647	726	1691	641	476	1178	89	2413	703	4255	7316	149	1123	4694	7518
2271	1919	583	805	116	1631	3307	238	1619	1126	2605	771	178	576	869	678	244	233	617	5620	3813	1281	205	3673	16839	2694	14356	0	1904	1432	2339	2963	3859	1466	2493	692	300	1122	815	1215	2606	210	1964	527	3357	6210	322	1100	3299	8578
2272	2145	542	867	161	1868	4106	360	1397	531	2257	257	55	593	636	542	841	456	159	7985	3393	3440	249	3457	21382	2236	14860	58	2267	862	2456	1592	3626	941	2760	348	121	1027	1658	1275	1981	667	872	718	2683	8564	1388	1467	4066	7260
2273	1662	588	940	68	4135	5268	936	1526	494	2163	31	94	510	648	708	1209	457	7	9529	3996	3189	944	6048	17177	3480	9912	378	4842	253	1177	1290	6718	631	2157	355	340	894	2232	858	1144	842	1018	655	5559	9373	1038	1426	6239	6427
2274	1399	527	1368	1	4445	5399	1224	1566	215	2655	195	208	601	576	1722	919	151	15	7661	5321	1498	1009	5197	19331	2742	12784	585	6337	141	1104	2733	8671	883	1569	193	1107	1130	1463	989	1380	523	1430	1226	7315	6852	100	1271	6104	5720
2275	1410	756	1055	0	2878	7027	591	1363	48	1959	379	304	717	952	2141	717	49	170	6180	4016	1628	279	2888	23727	3252	17555	450	2929	216	552	2222	7533	1243	1616	11	1091	2159	691	1088	1816	581	2395	1526	5276	6906	81	2757	2689	2838
2276	999	968	955	0	2275	6983	519	1429	68	1673	582	334	739	650	1047	475	528	364	4338	3139	3331	122	1720	22805	1634	15348	234	3785	163	131	1690	7451	1951	2256	92	782	2991	860	924	1869	1042	2276	1076	3854	6212	648	1561	2108	3940
2277	795	752	625	0	2519	4615	646	808	575	2917	332	485	486	375	892	585	1331	256	3090	2705	3001	66	1461	18302	1908	15116	76	5876	354	484	2931	5444	1823	3447	174	660	2697	1880	699	1270	1148	1729	780	3477	8986	868	416	2134	7184
2278	742	458	437	0	2501	4076	379	582	1051	3152	259	440	374	459	519	1985	697	159	4311	2089	2457	87	2843	22184	2612	13056	32	3349	656	1332	2883	4245	606	3723	124	302	1970	2332	910	1225	882	1639	686	3609	4321	378	698	2483	4667
2279	884	309	572	0	1952	3448	129	952	773	3162	412	327	364	775	547	1667	418	372	6445	1719	2193	249	3148	22237	2828	15211	129	3878	513	1559	2045	4236	417	3843	153	365	2093	1260	884	1283	855	1576	569	4673	7374	201	1133	3060	4532
2280	1627	327	451	64	3040	4533	43	1307	696	3274	388	786	1308	985	1344	481	641	376	6039	2732	1457	523	1201	24722	5219	21599	124	3772	145	1028	1463	3591	558	4693	200	427	2028	785	482	1417	1170	969	680	7518	10301	705	1318	2472	3489
2281	2003	506	356	143	4111	3129	72	924	534	2910	271	809	1292	631	1130	1312	263	184	6456	3078	2336	399	1207	29700	3863	12819	364	2988	66	331	1212	4450	767	4722	300	616	1800	584	455	1924	757	759	1042	6356	5416	640	1407	2163	4782
2282	1459	1072	637	47	4671	2249	52	796	475	1758	483	517	523	476	914	1963	338	26	7278	3012	3607	100	2595	18676	2236	13174	649	3548	280	471	2867	5963	1821	4260	422	566	1539	713	913	1558	825	1045	890	5785	8134	520	1503	2408	3539
2283	1098	1538	690	0	7402	2936	231	834	476	1439	488	498	851	456	734	1671	365	83	6937	3928	4356	49	3367	13115	3572	10720	246	4528	464	815	4010	7158	2922	3477	507	517	1640	1005	1503	879	1593	1404	467	8572	6812	413	2476	3398	3161
2284	1713	2046	544	25	6262	2119	605	590	191	1953	434	630	845	1661	844	714	509	211	5576	3829	4341	41	3219	15171	2842	12751	89	4255	419	1095	3425	7461	2008	3247	357	378	2621	989	1693	1392	1185	1930	503	7206	9670	430	2140	3518	5712
2285	1578	1138	1137	123	4747	2409	763	1320	249	2018	522	303	709	1842	1328	209	670	166	4761	2929	2394	188	5020	16956	1377	10196	138	2961	746	1335	1877	9192	1371	4540	199	369	3881	493	1242	1724	203	2473	378	5275	5491	331	1288	3378	6110
2286	1078	396	1008	99	3477	3607	724	1592	523	1532	810	167	442	724	1565	477	590	122	5825	2735	1074	644	4573	21954	2614	11488	36	1790	526	1897	1820	11731	1457	4835	181	817	7706	345	1337	1589	275	1617	210	5581	8598	28	1219	2550	2976
2287	1062	718	740	9	2130	2191	468	1051	486	1998	1411	574	397	972	2169	944	603	52	6511	2517	1025	647	2670	25970	3225	11520	118	1414	386	1417	2212	14417	1044	6050	408	832	10130	511	1737	1572	337	1519	430	4844	7792	68	1535	2574	4285
2288	990	1291	1363	17	2335	1141	493	1250	372	2436	710	592	372	1185	1973	961	255	3	6810	2088	1620	245	3672	22400	4018	12898	277	2801	1047	666	1849	14293	922	4169	590	1240	5864	1098	1470	1719	601	2320	858	4477	5838	200	1208	3068	3492
2289	794	1249	1654	90	1720	1936	564	1121	320	2861	344	464	632	1058	693	926	88	43	7503	2012	2654	36	5261	20328	1776	13097	231	5781	830	428	1555	13515	1091	2378	534	1610	3291	852	1082	1771	1022	1988	717	3186	6461	317	1406	2746	4549
2290	1392	986	826	231	2009	3521	658	963	563	2869	372	965	1265	926	730	761	218	159	7029	1629	3354	159	5633	14312	2934	13362	236	5321	446	528	2025	11133	1516	2959	1001	1183	2090	919	892	2352	673	1157	486	1995	9468	316	989	3345	5338
2291	1714	655	256	326	2902	5238	783	837	444	2415	604	924	1151	435	1281	954	677	750	9950	1123	3354	341	4425	14097	3899	23013	383	2613	775	244	2431	6608	1469	4001	1551	511	1550	1057	496	3045	460	1032	425	3287	9676	723	773	3650	5801
2292	1226	429	495	172	2458	4082	346	1592	230	1604	945	570	1154	419	955	1031	1236	743	12425	1238	1930	133	4046	15990	3248	15668	672	2613	585	394	2450	5197	952	5052	947	189	2439	829	311	1419	430	1435	369	6328	7665	612	873	2543	3706
2293	873	370	635	143	2989	1200	699	2121	141	1089	1279	262	1489	850	1090	489	1092	97	11150	1473	2127	31	4989	14822	4991	12992	440	2800	442	929	2255	4076	811	5692	195	129	2647	484	530	893	367	1695	419	7037	7865	172	1243	1461	5192
2294	1096	602	451	139	4173	1723	977	1373	52	1806	1197	154	1416	544	1795	354	1237	28	8525	1956	1884	72	3267	16151	2051	9436	364	3082	276	748	2276	3218	1012	4094	207	89	1859	462	660	1240	614	1663	556	5050	10803	103	1644	2016	5670
2295	762	544	373	351	3349	4134	421	984	132	1548	962	177	922	409	1423	605	844	343	6069	2305	913	25	2684	15471	4521	15813	448	3391	184	573	2133	3908	2078	2710	168	280	1204	349	552	538	576	1189	895	3018	13189	46	1484	2594	3091
2296	338	240	385	190	1922	5307	148	1243	470	984	344	222	682	585	638	1190	305	466	6345	1787	1002	0	3550	15248	1594	7750	177	3125	341	835	1735	4613	2477	4013	275	533	2297	526	434	366	749	2033	1151	3229	9670	87	2195	2887	3603
2297	173	404	357	7	2272	5709	71	1821	1076	631	95	483	375	583	566	1506	453	221	4683	1786	1925	67	2542	10118	1822	12617	73	2571	371	1073	1382	4638	3320	7868	251	702	2590	1202	822	770	735	1897	475	4893	9757	140	2328	3148	4919
2298	233	335	640	51	3114	5063	512	2607	596	979	264	894	439	324	457	1518	907	143	4256	1437	2265	293	1878	8960	1252	10050	29	3347	265	1428	2045	4809	4517	11028	980	964	1307	1541	964	1362	571	1088	149	5427	6266	176	1422	3024	2690
2299	292	163	560	64	3955	3136	854	2337	361	1670	839	1086	623	279	459	796	1237	67	5420	1142	1648	348	2104	16060	1869	17019	4	3395	555	1008	2747	5093	2592	11347	1566	1391	1109	1396	1288	1438	354	1180	236	5227	8350	290	1797	2317	1242
2300	414	172	266	8	3881	3452	1569	1208	432	1796	1141	804	561	199	702	547	1135	120	6518	893	1553	244	1899	17804	2607	14465	200	3119	899	911	2983	5944	1124	9480	997	1205	1189	1314	1100	1295	220	1460	397	4909	9612	280	1877	1818	3392
2301	482	532	165	14	2720	4706	2083	594	709	2695	1046	359	1023	464	913	953	587	579	7085	625	1621	481	1519	11530	2037	19797	363	3350	532	906	2693	5142	511	8900	986	955	1834	1055	958	1434	198	1405	353	4781	6145	412	1064	1784	4636
2302	946	669	124	152	3824	5397	956	769	742	4987	580	295	1272	457	583	1199	259	1170	5298	623	2751	455	1466	15276	5005	13983	208	4187	395	897	2498	4648	656	8737	479	655	2798	557	1107	799	265	817	356	5419	5962	170	765	1696	5410
2303	1082	338	589	328	4698	5766	279	933	187	3800	459	287	532	408	392	1252	482	829	4392	1764	2274	133	2148	13732	4623	17624	320	3789	279	787	2524	5253	1175	8912	155	524	3324	368	1102	867	634	516	276	5924	6775	109	966	2246	5574
2304	1008	452	779	145	3133	4042	528	1099	32	2518	805	1229	585	427	560	1046	919	757	3870	2261	1535	27	2172	16904	3741	16071	384	3111	67	781	2069	4200	1573	8414	73	380	3339	714	904	765	691	954	97	5077	5622	372	1523	2939	4648
2305	1206	570	715	46	2148	3804	572	1940	75	2378	516	1568	807	175	1040	1037	1030	624	4567	2166	2336	46	2336	16364	1947	17084	379	2535	216	929	1032	3339	1771	8232	32	354	1687	786	1114	802	513	1577	64	4532	4032	352	1659	2905	5252
2306	1383	435	1360	220	2903	3183	796	1835	139	2047	540	1072	356	183	1150	1155	682	1026	4921	2317	1413	139	2900	16125	2884	21408	470	1467	684	960	1289	3313	2104	5524	178	659	2186	330	1416	1887	605	1317	248	4493	6493	49	1344	1710	6713
2307	1631	201	838	643	3753	3305	645	1224	286	1603	1264	739	763	161	1100	905	642	1707	4000	1472	781	168	3136	19766	1346	18615	320	1697	698	1349	1496	3733	1859	4221	245	1034	2549	337	815	2765	1307	1505	295	4034	9445	79	1604	1629	5203
2308	1400	214	588	447	4543	3858	447	873	445	1484	1196	323	1092	177	1436	577	865	1159	5204	1701	1243	219	3491	17735	1573	17080	241	2142	466	1161	1366	3760	1249	4301	380	1311	1729	408	708	2845	1215	1845	414	3291	12850	184	1254	1882	5128
2309	721	198	569	79	2691	4614	433	733	1134	2520	510	394	1048	262	1021	638	703	761	5296	2305	1685	336	3490	19029	4758	19158	187	1817	349	1214	1197	2342	1629	3679	473	657	1358	377	743	2133	988	2264	917	3781	7664	525	576	1706	7909
2310	680	329	862	134	1122	7190	523	444	1145	2124	317	544	1439	398	681	756	633	368	4737	2148	1473	371	3899	13172	2979	10514	208	2868	451	1223	2227	2429	2491	4228	399	510	734	655	568	1382	508	2650	810	6982	11353	844	653	2412	5158
2311	1080	310	1153	93	1533	5588	426	567	789	2712	730	205	1224	280	509	1143	310	306	5958	1324	2012	241	3423	14615	3187	10178	119	3800	1083	955	2542	5601	1917	6474	209	515	910	721	643	927	195	1478	1259	7963	12976	704	2095	3151	3606
2312	1183	87	1067	86	3165	3368	310	1369	455	2824	588	44	642	215	757	1397	26	413	5478	1037	3021	453	4136	14813	2329	13032	177	3165	1023	391	1881	7410	1441	5345	150	426	1851	304	976	1156	326	1421	1436	5735	12057	419	2816	3088	3843
2313	1192	254	607	140	4722	4192	392	1934	88	2550	326	215	351	224	813	1118	76	813	4627	1543	2224	837	5261	16553	3823	12671	113	4368	763	105	2624	6618	2201	3769	494	523	3298	815	1435	1028	907	2423	991	7548	10725	266	1362	3587	8484
2314	1101	880	318	118	4804	3654	870	1429	68	2092	449	1052	652	369	969	637	454	1035	4090	1497	1665	355	4033	16795	2605	8524	87	4814	404	138	2181	4945	3131	5224	545	620	3006	943	1203	1312	1085	2122	1014	6277	11467	283	599	3625	5949
2315	1199	1001	545	214	3376	2052	1705	1273	475	1129	709	1218	957	572	1225	804	482	363	3089	1676	2237	33	2536	12842	2309	10372	221	4456	269	768	2842	4261	2145	5811	516	422	2434	653	962	1703	624	1144	555	5817	10154	263	562	3299	6394
2316	1455	451	372	189	2392	3128	900	1295	631	1562	674	664	874	384	920	929	131	36	3343	1998	1652	0	1603	17003	3208	12765	289	5684	413	1402	4672	5491	1641	5828	714	203	1941	953	940	1096	477	1218	451	6550	11809	183	1662	2439	2926
2317	1225	178	52	236	2358	5587	186	2070	259	2097	992	277	443	287	824	670	11	316	3736	1288	1265	11	1365	15290	1834	10538	562	7993	349	1004	5680	7103	2516	4067	524	419	2584	1181	524	705	852	1053	450	5792	6891	217	1528	1644	1282
2318	1683	44	27	148	2849	5052	251	1781	282	1541	942	765	533	438	970	1005	17	900	3589	1052	1183	296	975	13770	2364	12826	450	7125	500	783	3659	4909	2760	2190	535	1073	2748	933	289	510	1104	424	175	7158	9517	413	464	1696	4467
2319	3040	231	549	26	3800	3386	445	1075	212	1203	901	1520	651	1026	1496	1389	100	927	2989	1284	2274	590	1234	15995	3802	18410	111	5669	676	597	1823	3488	2658	2410	578	979	1946	914	314	1270	1287	678	21	6057	6650	229	828	2241	4813
2320	2947	361	1376	0	2820	2501	415	995	634	877	908	663	484	904	865	1123	261	874	4204	1770	3318	243	1836	8953	5088	13693	350	2851	543	421	2025	3850	2622	2453	895	493	1328	1275	395	1480	1158	1250	54	3690	6169	70	2060	3269	3051
2321	1957	152	1295	0	2185	3105	758	1079	501	798	173	111	450	276	598	1121	479	1200	5780	2228	2719	14	2985	7560	2223	15469	444	2957	298	433	2523	4019	1700	2312	1045	203	1747	845	628	887	459	1199	247	4217	7150	52	2082	3281	8301
2322	2087	197	1075	0	2189	4174	797	786	77	777	15	112	404	127	783	1065	485	662	5322	2651	2025	151	5092	12225	3423	12295	68	3536	596	493	1780	2804	2207	2444	363	443	2117	379	1154	803	759	899	313	4752	9303	85	1056	2219	5710
2323	1194	738	920	121	1479	4603	700	525	70	616	127	542	357	95	890	797	349	137	5281	4640	1332	591	4370	11596	4533	11708	2	2642	592	305	2008	3580	3232	2141	139	831	3433	761	1162	1108	752	983	387	4502	5745	353	1912	2307	3034
2324	515	1026	735	342	1420	2719	516	1254	17	979	263	951	593	419	916	1184	109	70	5520	5371	1388	383	2371	12307	4203	14659	84	2102	405	366	2899	4253	2153	2661	134	653	3945	948	1971	1148	704	1894	451	4323	9414	468	2019	2936	5850
2325	554	539	469	168	1230	3314	146	1438	2	1232	434	573	1355	787	934	2140	159	26	4745	3551	1460	27	3236	16039	4166	12455	245	1644	412	552	1877	3533	1235	4320	38	621	7004	860	1483	955	1241	2957	347	5102	8602	646	1335	2927	4989
2326	1053	502	161	54	1443	4825	14	1101	69	1111	418	374	976	480	911	2298	330	93	4073	4283	1898	29	2638	17501	4187	10894	454	2133	341	661	1878	3169	979	6021	143	810	9813	360	464	1028	975	2744	146	7678	8999	522	1029	2756	6532
2327	817	213	205	133	3065	6813	38	1027	138	1807	277	236	149	199	513	1294	322	238	3482	3266	1779	72	1845	12417	3268	12423	721	1559	565	678	2040	1929	955	5975	428	849	8622	138	377	1529	510	1539	101	7352	11499	526	588	2498	5098
2328	408	145	416	73	4768	5857	438	1410	46	1987	305	291	298	415	437	937	168	160	3860	2340	2033	31	1643	8764	2635	14641	595	1379	1144	290	2280	961	977	5013	610	609	5278	443	466	2647	391	1649	196	5398	8707	440	1088	2265	3159
2329	755	395	689	1	4213	3068	921	1291	2	1855	632	301	546	540	1327	638	55	34	5216	2685	2212	375	1435	9605	2825	15460	369	2813	935	174	2898	1237	1466	4645	303	306	2813	870	768	2517	809	2023	483	5468	6304	461	1596	1860	4740
2330	1382	547	812	0	2918	3907	1109	1172	121	2673	627	186	583	300	1769	321	129	71	4913	2744	1567	864	1465	13090	2431	12065	138	2965	158	242	2473	2098	1411	4690	238	445	2136	705	890	2148	785	2070	818	6362	9817	531	1050	1718	4666
2331	1219	588	1474	0	1487	5336	920	723	464	2186	458	105	849	101	986	512	110	121	3027	3290	1377	380	1766	11619	2233	16880	144	3379	329	612	2375	2950	647	3420	156	851	3098	504	930	1444	520	2215	947	4032	6903	668	989	2364	3167
2332	932	469	1060	0	1544	4430	457	593	528	1282	480	226	1422	36	381	1403	152	215	3934	3469	2259	158	2162	15059	3651	17436	64	3329	1056	710	1997	3223	996	2863	72	739	3360	322	1190	1104	851	1469	978	2365	6448	679	1006	2828	2704
2333	1055	323	336	0	2321	5610	309	785	160	885	204	395	1482	87	400	1316	400	85	7521	2785	1807	265	2434	21875	3636	18431	0	4000	2078	850	1553	3645	1504	2823	66	486	2673	355	1813	1135	1357	1735	762	2624	3726	360	1220	3896	3828
2334	1323	88	767	0	2402	6615	314	923	29	1511	271	291	1104	312	374	827	991	161	7838	2202	986	164	2146	16411	1980	17115	8	3532	1751	751	586	3850	1289	3733	27	454	2459	257	1362	855	662	1908	298	3587	4532	183	1114	4394	5777
2335	1216	204	1497	73	2731	6865	557	837	74	2489	457	374	1207	409	1500	507	895	274	5859	2344	1530	78	2739	16435	1171	21061	58	3468	465	347	322	5207	1098	3971	79	266	2406	148	814	784	268	786	182	4173	5591	75	1535	2626	5501
2336	753	323	830	216	2256	6614	514	1089	142	1958	379	1000	912	248	1829	582	208	234	4771	2663	2931	70	3985	18547	1125	16193	56	5116	267	769	1288	4986	1200	3067	295	361	1841	271	911	1792	350	397	265	4393	7720	42	1599	1963	4223
2337	576	261	506	95	2655	6348	456	1577	198	1141	286	1129	856	374	645	994	278	187	4462	2695	2912	82	3509	13011	3604	11641	4	3671	294	1011	2451	5583	1213	2261	482	454	1809	635	859	2255	325	950	319	5165	6569	203	838	2658	4874
2338	856	494	576	0	2568	6965	580	1314	140	2140	216	437	1575	364	511	1237	213	32	6507	1291	2512	256	2594	13371	2400	13434	0	1966	618	777	1875	5960	815	2442	301	261	2286	967	1206	1383	175	1746	360	4922	5934	257	528	3463	3959
2339	1270	334	262	45	2264	5976	604	767	547	2297	408	103	1424	185	702	804	187	48	7569	875	1613	387	1774	13220	4701	14651	25	2561	747	682	1848	6042	949	2818	201	303	2756	444	1544	915	75	2205	268	4124	4755	187	516	3409	4071
2340	814	152	168	297	2531	4787	481	1205	543	1048	355	167	797	91	873	399	137	128	7729	1730	1974	328	2636	17149	1654	11970	333	2403	533	802	1705	4091	935	3349	309	402	1921	620	1647	1196	232	3605	306	3460	4760	209	761	4883	3304
2341	534	112	150	259	3238	3306	565	1128	110	1161	243	335	448	141	1050	427	179	111	8070	1707	2606	159	2590	13637	3284	12948	558	1989	234	662	1265	3745	689	3668	793	571	1701	932	1486	1982	628	3892	521	5445	4362	138	969	4644	3848
2342	410	293	155	39	3027	3922	962	563	28	2197	247	822	519	346	1016	1262	173	114	5433	1968	2517	143	2267	14580	2156	9481	299	2272	283	500	883	6296	1150	3573	662	684	2170	466	1277	1986	559	1904	1213	6276	4686	213	1265	3028	4702
2343	971	578	338	0	2510	6048	754	547	315	1850	438	812	384	919	1285	2273	48	397	4464	2592	2490	256	2782	17971	1458	11429	282	2015	328	670	1514	6605	1360	4107	328	917	2624	297	1288	1628	573	1410	1120	6855	8136	605	1636	1650	4823
2344	1043	519	424	0	3177	3577	891	705	444	1176	472	401	265	987	1227	1194	130	836	4476	3118	2293	205	2220	15731	1707	13522	321	1168	345	573	2215	5199	1287	4367	245	719	1856	472	1382	1002	556	1908	626	7549	9224	1035	1731	2166	3500
2345	762	329	166	0	2887	2018	1047	724	121	1639	285	319	301	774	771	391	403	478	5097	2834	2044	335	1409	17764	1348	12747	393	1943	660	251	1264	4386	891	3610	305	660	1202	832	1509	550	477	4080	757	6876	5979	453	1980	2273	2077
2346	1391	264	112	11	2472	2662	766	667	4	2789	226	260	205	468	388	602	754	60	4260	2686	967	207	1547	14072	1827	15095	345	3754	567	726	1221	3402	658	2853	309	1434	1380	790	1279	847	383	3303	1086	5665	5820	489	1215	2483	1036
2347	952	400	244	157	3088	2110	625	506	56	2594	482	288	187	696	730	525	628	2	3477	1691	733	16	1888	16577	3780	11835	295	1946	311	1285	2144	2978	1276	3117	168	1192	2655	379	795	1785	189	1495	961	5609	4910	330	980	2471	2803
2348	519	207	461	222	3327	1925	904	685	112	1730	249	928	381	641	1947	640	327	11	4348	1164	854	0	2193	14219	5716	15167	128	951	788	930	2417	2895	1201	4160	119	1486	3233	176	717	1528	95	1854	808	4193	7423	244	1329	1691	7183
2349	290	28	540	110	4619	3603	712	1034	152	1437	162	1105	304	88	2017	1272	434	116	6395	1797	1205	10	2205	12105	4229	9340	118	2373	617	324	3091	3543	781	4983	109	1359	2292	550	958	1102	167	2238	691	4804	9190	744	1613	1852	14125
2350	115	64	1122	140	3860	3522	396	1278	161	1717	194	681	173	18	1168	1594	794	116	7007	2450	982	112	2020	12606	1514	18480	94	4252	226	477	2203	4205	1339	5190	13	507	1864	430	568	648	666	1732	1029	5578	6193	838	983	3487	19164
2351	196	109	1471	255	2474	3396	709	894	331	1535	661	762	333	142	687	767	776	11	5390	2071	547	122	1698	10912	1304	18986	66	2943	114	818	2268	3425	2020	4740	1	631	1572	382	491	387	601	1099	1231	4787	7717	302	828	3923	16931
2352	573	453	725	217	3716	3687	931	851	320	1356	1513	905	830	371	562	561	401	0	3786	1849	481	104	2841	10014	1137	16521	234	1770	205	768	2716	3515	1693	3549	85	826	1645	757	830	614	429	597	825	4947	8129	136	1694	2434	10859
2353	1219	586	534	150	3676	3640	668	1821	211	1907	1079	650	864	321	763	811	546	65	3957	1439	675	144	2625	8665	3359	9951	363	1080	388	428	1906	4074	1504	2607	308	471	2633	623	1233	838	686	418	558	3242	5268	222	2177	1920	5632
2354	851	184	1456	168	2582	2472	298	1651	223	1530	868	548	861	268	689	1098	504	153	3753	1087	1161	151	2031	6294	2315	10998	453	1040	229	306	2279	3144	817	3080	417	262	3977	457	853	645	684	1321	626	3161	6427	544	1432	1852	6937
2355	543	109	1945	94	2555	2660	514	1398	92	1152	518	403	1214	293	675	1100	436	208	2919	1170	2016	457	1588	6646	2977	13994	182	1492	193	724	2140	3577	607	2615	249	823	2267	436	733	733	606	2134	632	4452	8232	547	1703	2483	6888
2356	764	478	998	11	4269	4271	635	1751	1	1837	210	667	1077	192	893	446	990	340	4026	2079	2756	397	2105	10769	3604	16068	167	1746	423	548	2720	4490	761	3180	197	1190	1551	633	1225	1233	598	1555	432	5385	10252	582	1705	3248	4405
2357	940	758	482	0	4878	3423	305	1173	0	2862	382	1310	1481	444	841	597	1282	259	3443	2900	1767	39	3160	13645	3655	15165	635	1927	445	292	2539	4203	768	4366	143	844	1655	613	1271	1394	1326	714	543	5540	8898	372	885	2057	3795
2358	685	903	867	0	4076	1522	257	667	97	2417	377	1154	1956	768	620	781	741	244	2937	2849	1865	2	2992	9703	3632	12084	541	2474	431	499	1879	5043	822	4156	151	167	1603	306	797	807	1541	930	626	5034	5336	36	954	1351	5933
2359	626	1084	1009	34	4065	1755	630	657	519	1950	193	499	1353	481	395	933	471	472	4248	2383	2088	83	3211	10615	4801	14544	135	3239	399	644	2056	8157	1447	3719	257	376	1681	255	464	607	645	1068	690	5673	5467	96	919	1182	6014
2360	1525	484	647	71	3710	2592	786	1293	521	1457	225	174	635	294	324	1470	548	557	5297	2193	1039	357	2788	12839	4991	9565	320	4504	777	647	1513	9062	1661	3443	317	606	1383	413	902	833	247	983	770	8735	5548	311	981	1117	7946
2361	2436	407	1469	21	3649	2554	785	1958	514	1028	426	753	549	261	671	1041	260	546	4124	3310	1244	301	1481	10246	3956	11860	365	4936	645	672	1089	7113	1755	4451	322	409	1790	746	929	1025	233	1664	921	8112	6736	348	1662	1820	9953
2362	1404	277	1499	0	4066	2198	1014	2410	1083	1905	1171	1129	340	137	1530	668	328	516	2995	3363	1371	99	1548	10392	3308	14827	137	2776	253	684	1022	4725	2247	4192	296	117	1744	1181	431	1036	230	1617	544	6650	7502	131	1096	3227	12445
2363	935	90	1207	0	3737	1816	1644	1698	671	2206	1241	438	706	250	2079	657	603	221	3516	1860	1047	352	1827	13942	1697	14827	2	1928	134	617	1592	4431	3017	3807	214	205	2463	949	943	1438	133	1128	532	7662	5361	15	460	3827	9523
2364	1705	85	1445	0	1855	2860	2238	776	86	2615	493	340	1054	244	1245	380	561	268	4220	1514	1767	401	1659	9733	3307	10504	7	3105	157	698	1732	3656	1807	3242	282	381	2773	334	996	1357	284	975	647	7020	8781	263	1080	4105	6694
2365	1225	353	1537	0	1149	2692	2761	1332	172	2447	792	718	565	202	1988	179	561	298	3062	1598	2350	68	2115	11675	3052	12869	111	3280	464	902	1441	5888	528	2862	555	1263	2006	41	1366	1172	624	1563	477	5835	7603	572	3149	3397	5481
2366	574	482	882	8	2280	2416	3121	1298	466	1803	840	1055	579	374	3296	194	553	72	3286	1670	1162	0	1943	11995	4607	21603	359	2071	521	397	1646	6649	654	3401	990	2103	965	98	1453	934	620	1790	646	4716	7124	531	2955	2451	1440
2367	863	138	319	108	4889	3079	2892	945	757	1446	317	933	827	752	1810	899	249	1	3414	1481	917	21	2178	8347	6514	17433	531	1570	846	475	2822	6293	969	3592	874	1189	746	240	1088	2067	443	856	638	4293	6973	395	1081	1660	7934
2368	853	239	574	123	6754	3518	2291	1011	810	1401	163	341	688	618	423	1993	176	10	3314	1229	1119	200	3701	9690	3460	13789	260	1882	1572	666	5019	4256	987	2640	319	1265	1643	655	1795	3020	752	816	602	4088	8047	215	822	1674	7465
2369	972	381	540	21	5073	2274	1332	1697	408	1736	66	264	452	217	427	1706	495	300	3730	2219	1476	433	3363	12681	2394	15874	184	3225	816	935	5774	3904	970	2274	263	1403	1903	888	2458	2726	823	1091	852	4227	7768	128	1238	2768	6067
2370	1558	738	330	106	4987	2875	1044	2156	131	2447	170	595	331	115	1051	1343	473	553	6671	3617	1684	227	2469	10089	2480	13126	323	3700	316	2011	5511	3892	1821	2562	669	973	2227	444	1612	1881	563	1054	823	5008	8843	115	1684	2350	4362
2371	1285	767	302	327	5427	4022	856	2917	216	2964	643	852	191	370	1155	1087	617	430	6793	4535	2289	16	2878	15251	3243	15634	285	3145	255	2642	4569	2953	2245	2714	622	744	1869	601	1323	1940	861	1323	653	4668	5871	369	1473	1451	5689
2372	694	168	305	195	3545	2908	781	3767	155	2720	754	947	148	406	1406	689	1098	849	4456	4300	1495	19	4654	17437	2245	12510	88	2391	281	2487	4068	3561	1885	3297	235	1486	2779	856	1080	1398	1087	1885	1205	3614	8945	668	1356	1518	6936
2373	595	60	204	8	2313	4188	778	3669	139	3072	419	1030	284	473	2823	882	665	423	5042	2910	1322	287	3914	11386	3821	15930	25	1352	447	2038	2261	3341	1360	5500	480	1414	3508	495	721	970	496	2002	799	5593	7683	506	1655	2216	4070
2374	624	61	334	0	2253	4605	1324	4535	32	3016	353	613	289	461	1818	704	318	158	6024	3733	1594	1161	3281	13093	2914	9412	0	1453	357	2143	2880	2862	1057	5573	888	590	1966	1066	430	695	329	2718	509	4914	7037	1045	1651	2948	5804
2375	623	212	311	0	2150	3462	1352	4114	0	2749	755	853	376	158	429	380	370	272	4483	3551	1195	1315	3593	11515	2989	8732	0	1906	196	989	2454	3337	643	4968	331	293	1246	1149	540	1010	376	2681	1036	5407	7463	1105	1034	2729	3706
2376	491	1091	44	0	2739	2013	971	2904	36	3005	667	955	1228	551	1447	609	697	211	4549	1616	1300	565	2761	12926	2530	11318	17	3133	123	434	1557	3582	775	3500	76	250	1385	520	1105	1873	1020	2226	1415	5946	9567	588	746	1716	4563
2377	628	1410	42	0	2492	1760	988	1405	199	2129	325	308	1897	1734	2264	1119	602	102	6562	2026	2343	108	1875	18066	3413	9258	65	3770	145	594	2577	3486	1253	3375	164	302	1045	136	1024	2473	1210	1771	743	4835	6042	451	798	2488	1412
2378	1382	652	113	0	3669	2698	653	1358	175	1526	194	237	1019	1257	1272	1457	289	183	7205	1975	2061	3	1784	11319	3124	10567	43	3395	318	932	5176	3538	1012	3926	319	328	805	70	904	1785	634	1935	565	3681	3468	296	1483	2773	3708
2379	1461	665	342	34	3110	3082	663	2177	81	998	158	168	936	522	1259	1701	469	461	4501	2284	1937	0	1856	10827	2368	8180	1	1907	581	1035	4659	3101	534	5173	267	253	1198	341	1050	1661	392	2409	985	3608	5698	321	1367	1983	3323
2380	1137	624	474	107	2128	2355	617	1504	35	1157	234	241	648	218	1024	994	522	296	2043	2246	2400	18	1831	17004	2333	10713	22	1568	513	722	2683	4776	772	5744	315	284	1397	364	1275	1645	273	2565	987	3716	7707	429	990	3021	7135
2381	1129	256	465	173	2099	1893	414	810	68	723	253	331	331	230	1459	586	586	383	2919	2422	1819	120	1910	10140	3013	8661	212	2002	404	588	1314	4758	979	4819	1267	684	1585	314	1411	1114	215	3461	897	4498	7109	275	948	2789	4372
2382	1398	570	330	313	1290	2291	525	1151	66	806	216	198	637	593	1950	909	846	717	3378	3592	1122	193	1944	15167	3400	14094	387	2163	212	692	1249	2479	1186	2394	1760	1315	1813	1098	1722	1257	148	2970	342	5523	3400	317	762	1579	2889
2383	2528	713	221	242	1355	2257	455	2018	107	1324	271	424	1559	706	2572	1098	816	662	4447	4770	1493	154	1970	13212	2975	19846	269	1588	81	860	1145	3287	1645	2389	631	1196	1832	2251	1757	1805	485	2051	198	4793	5473	433	1701	1738	1779
2384	2137	500	352	29	2836	2118	1040	1499	205	2126	218	610	1616	536	7001	1156	529	193	6029	6635	2632	26	2244	9442	4230	19617	434	1337	229	897	1919	3552	2240	4124	396	1008	1481	1178	1598	993	1288	1229	512	4162	11189	414	2020	1732	5825
2385	1404	97	292	29	4015	3114	1483	1257	298	1468	281	809	2595	364	11281	1283	443	282	5534	7080	2889	0	2282	16579	3663	14584	438	1548	377	847	3208	3994	1640	3896	780	1262	1586	927	1734	598	1370	1297	718	4635	8117	167	1087	1390	4450
2386	793	46	662	72	4045	3480	1066	1670	197	662	586	1781	4525	657	13878	1692	239	488	5549	5558	2726	26	1843	19101	4282	18325	194	2231	387	606	2167	5452	1205	3963	1156	423	2835	2919	1600	773	839	1381	623	4595	11656	83	1114	1624	8956
2387	531	85	1359	25	4198	2395	971	901	106	2079	555	2945	3991	631	10587	1901	593	1321	4738	4446	1957	323	2158	12990	3802	17686	87	2915	418	531	2065	5458	1696	3317	1704	403	2842	2977	2462	1377	442	2563	562	4600	7372	83	1214	1867	9851
2388	482	252	2095	0	4620	1996	1029	872	189	3631	826	2713	2582	296	7449	1637	1137	1967	3396	4324	1146	368	2620	20221	2704	15178	44	1934	636	439	2392	4075	1740	2766	1305	1033	2305	878	2445	2379	519	3813	751	4918	4935	345	893	2854	3119
2389	1092	858	2787	101	5905	1823	889	1946	214	2163	768	1661	3939	448	4088	1360	1181	2715	4893	3208	1534	160	2967	28635	1900	14389	183	2090	975	611	3574	3038	1521	4206	895	1498	1649	841	2890	3786	690	3547	692	5252	7989	429	987	3571	2207
2390	1031	2062	2401	475	7660	2928	1240	1329	235	1841	286	1688	5883	386	2478	1066	1023	3154	9176	3378	2996	467	2702	23501	1155	16220	673	3331	913	879	7990	2511	1202	4843	976	1640	2051	1473	2615	8007	511	2666	1640	3715	6748	356	2858	2222	4143
2391	535	2916	1915	361	6255	4816	979	1935	103	2761	966	2472	7338	786	3239	2140	872	2459	6596	3315	4992	357	2320	13549	2389	8859	1034	4675	1389	1017	10562	1850	1395	4768	881	1299	1803	1673	1656	9478	547	1392	3433	4099	8369	516	4145	1462	4591
2392	994	2354	1822	159	5323	5293	1363	3685	182	2275	1737	2212	4888	1497	4999	2810	398	2261	3420	3911	6562	84	3200	8119	3300	6272	864	4787	2085	756	11201	2038	2810	5153	820	762	2268	2738	1510	3379	598	1785	3151	5282	12145	711	3558	1811	5214
2393	2215	1912	1591	54	5158	3860	1546	4041	249	1524	3172	1996	4115	1926	3427	2094	196	1143	3193	3248	7824	8	3586	10839	4315	8544	530	2876	2255	1748	11431	2092	2889	4753	470	797	2302	3014	1688	1400	675	1637	1328	4511	6689	589	4824	2710	3402
2394	3462	2490	1121	39	4773	3978	1556	5885	362	1257	5161	1635	3764	2241	1492	1670	900	291	5933	1565	7233	32	3140	14728	6633	9691	125	1751	1748	3467	7898	1924	1961	5797	220	756	1289	2155	1503	2577	534	1444	981	3539	6582	602	4539	4534	1657
2395	3895	1438	865	73	3575	5793	1047	7274	1131	1515	5248	1953	2604	1512	2257	861	2283	639	7217	1686	4981	139	2788	11385	3683	12236	144	3587	1120	3180	3487	3528	2081	3552	180	251	2717	2154	1532	3178	527	3685	1362	2636	4602	679	2186	3543	1313
2396	3676	843	431	114	3512	4951	571	4707	1428	1592	2595	1957	1241	668	2395	525	1404	808	4375	1795	3018	198	4459	14463	4820	9883	351	3288	731	2761	2048	5217	3682	1731	60	200	4057	1903	1844	2296	767	3157	1122	4153	4495	374	1623	1673	1769
2397	3662	640	636	178	3287	2393	244	3389	765	1693	1110	1291	584	726	1517	629	230	764	4552	1321	2726	730	4687	20120	4181	7751	353	1933	204	2263	4216	5946	4168	1963	224	1553	3262	755	2161	1236	1014	2228	1042	5624	6575	307	1558	4017	3559
2398	1918	474	677	249	2616	1964	134	2277	787	2502	2161	787	463	675	1433	1113	73	598	5685	1572	3243	702	1664	29437	3542	12430	185	1651	310	961	5094	6212	2487	2622	436	2176	2784	444	1959	1051	1431	2825	843	5399	6099	466	1451	4972	5347
2399	1640	416	815	459	3168	3200	201	1010	1492	2779	2221	579	938	1152	965	1509	107	445	5895	2415	3597	314	1003	52180	3409	11861	89	1761	1076	384	3370	6444	1171	3076	608	1016	2839	462	1311	996	1946	2501	573	5922	5510	341	1563	3531	4484
2400	1442	407	537	640	3566	3394	288	1002	1039	2585	1470	1143	1182	1999	638	1805	564	415	5439	2774	2762	179	1907	56182	2287	10777	177	1487	1746	653	1844	7214	1187	4741	503	1205	3177	398	763	613	1286	3072	551	5187	5605	265	908	4797	2277
2401	1116	316	526	466	3813	2722	200	998	1010	1195	1430	1241	555	2752	578	1549	930	340	5180	2928	1621	7	3286	60338	1838	7781	249	1712	1060	1448	1759	7467	2034	5227	604	1626	2762	149	1606	528	688	3276	664	3266	7895	316	594	5980	3046
2402	1949	354	690	83	3763	2523	216	988	691	2364	1051	726	285	1237	1298	1829	645	73	6544	2518	1688	14	3652	40180	4339	12936	224	1713	738	986	2625	6101	1909	4424	902	653	1584	26	2194	1529	852	1796	702	3337	7636	978	1364	5645	4409
2403	2651	1192	1071	1	2985	3140	334	1282	210	4159	823	757	688	474	1620	1321	577	0	10504	2430	1926	554	4414	26182	3504	10032	323	1155	964	954	3732	6612	1472	5178	563	595	1903	186	1541	1999	1489	1813	438	5186	7538	1072	1350	4571	2916
2404	2040	1136	1460	0	3012	3995	566	753	136	2293	591	520	1527	544	2063	1301	195	0	10715	2117	3067	990	3413	20625	1699	7954	1025	2002	1265	1733	3717	6502	895	5655	555	661	1979	565	866	618	1008	1668	472	6146	8056	174	708	2802	4940
2405	1305	443	1205	6	2484	4302	606	1028	98	1901	484	375	1182	777	1681	909	61	11	11576	1768	2643	314	2284	20871	3838	8714	768	2680	1580	1455	2915	5085	613	3996	708	322	1638	975	924	1021	882	875	529	5771	4853	7	530	3030	4464
2406	1374	149	1438	54	3184	3803	743	2821	42	2883	1281	262	1281	755	1030	386	397	174	11743	1810	1341	61	2611	16369	3008	11017	89	2212	864	687	2068	4593	892	3390	255	531	1437	794	1700	1246	735	408	355	5907	5682	58	575	3309	2522
2407	1553	488	1128	60	4171	4373	758	2374	73	3252	1595	117	1193	440	1373	1029	1027	263	10192	2471	1351	93	2561	13776	1059	16137	109	2822	501	543	1715	4925	571	3516	106	718	1095	596	1602	737	351	726	132	6712	15688	119	979	2305	855
2408	2240	801	1551	6	6012	3843	681	1585	86	2062	1142	335	980	399	1019	1348	1255	62	12012	3003	2891	210	2489	9599	1271	10510	520	3202	796	726	1651	3840	314	3452	260	534	533	926	1321	502	266	866	220	4387	7421	372	1041	2781	1809
2409	2590	562	1122	1	4426	1707	488	1651	149	1843	480	1368	1705	479	672	1136	701	5	11097	3706	3339	211	2831	10401	3102	6491	578	2543	998	651	2798	4653	1209	3535	654	387	454	737	1871	1395	295	774	354	4166	4108	896	810	3314	2572
2410	1391	641	426	347	2642	1645	275	1887	104	2323	451	1703	2340	320	565	869	300	90	6439	3194	2503	156	4218	8581	3759	11956	192	2395	873	474	2562	3985	1573	3189	694	526	1565	449	1896	2574	384	691	709	5262	9059	521	365	2608	2178
2411	2260	718	434	1023	2664	2570	530	1463	93	2021	441	1091	2379	333	160	1100	530	173	4434	2709	2003	81	4391	7033	2220	16688	40	3466	413	262	2294	2794	1378	2612	400	1005	1750	446	1256	3778	653	1028	1262	4917	6997	378	249	2502	2434
2412	2360	428	584	638	2967	2774	487	772	269	1364	909	647	1588	461	297	1100	685	168	4077	2860	2235	40	2348	11886	1527	14686	172	3006	556	386	3047	3152	2090	2251	234	1019	1192	724	1596	4741	1041	1608	1654	4481	7730	319	844	1989	1191
2413	1521	508	1329	41	3911	1611	183	679	351	813	1764	411	900	748	1086	839	569	162	5414	2637	2145	87	1084	16026	4751	12080	163	1336	435	778	3827	3523	2046	1589	500	459	1308	899	1511	3404	1137	1938	959	2819	7113	71	1613	1707	2203
2414	1524	591	1931	51	3045	1827	497	871	208	1704	983	150	855	828	1113	1801	485	209	4692	2076	2099	130	1726	7218	3828	8981	151	1351	255	1210	5814	4368	1161	2463	1248	515	927	615	974	1890	1391	1726	489	3917	4236	65	1465	2350	3170
2415	1012	464	2027	177	2769	3018	971	1559	294	2880	151	164	1303	878	785	3341	930	100	2393	898	2169	118	2194	12185	1598	14174	353	1502	233	1268	6946	3658	626	3427	928	443	606	677	1487	2030	941	957	685	4565	4716	139	1559	2687	1911
2416	997	591	1425	134	3324	5162	996	1446	129	2834	165	694	999	1883	793	2709	844	61	2102	1390	2019	19	2215	8701	1691	14457	305	1904	179	2376	5092	2919	769	3128	335	410	2054	509	1254	1255	424	582	1044	3465	7330	503	1658	2258	3047
2417	966	537	763	20	2522	5941	628	838	16	3436	719	971	666	1523	1303	2770	325	56	4170	3534	1195	84	2694	9774	3013	10882	103	3318	276	3079	2797	2494	1521	3783	184	930	3155	164	926	853	184	1014	891	2973	6508	490	1453	2181	3359
2418	944	353	709	0	1945	4002	1124	310	169	2615	882	613	832	456	2659	4094	615	4	4961	2748	1884	149	2932	16398	2849	6659	50	3242	459	2389	1817	2738	1713	3133	484	882	2568	138	931	1201	62	1396	716	3133	6180	426	1089	2317	3588
2419	1429	378	341	6	2298	2724	922	683	259	1756	353	418	1427	91	2339	3597	1724	0	4753	2714	3570	109	2730	13559	2933	6913	135	2299	579	2341	1560	3670	2068	2612	573	333	2215	261	728	1040	358	1491	724	4938	7025	544	861	2311	3765
2420	926	591	287	63	2869	1901	608	973	277	2229	487	345	967	119	1116	2040	1769	29	6664	4389	3015	289	2815	13897	3167	5761	122	3699	459	1988	705	3302	1969	5332	269	163	1127	664	1150	564	764	888	675	5565	9225	379	1381	1979	3073
2421	431	599	336	142	2514	2664	737	703	228	1929	1038	149	503	385	1215	1060	1875	92	7499	4792	1800	406	3123	17020	2546	7148	67	2980	246	1259	823	4012	2143	6358	484	407	1471	548	1887	984	624	898	481	4593	9248	899	1516	1069	5424
2422	571	489	209	222	2826	6144	680	1057	311	1292	549	883	416	352	1520	1373	731	187	8792	3051	1261	260	2198	12458	2892	9001	11	1598	445	581	2357	4726	2645	6892	483	656	1972	221	2301	1670	467	1760	737	4098	4582	763	1032	1408	4415
2423	596	174	70	448	2858	6625	1090	881	243	1458	199	2165	558	721	1194	1104	206	169	5991	2161	1893	128	1056	13373	4533	10659	8	1021	801	372	2917	4712	2888	6426	512	1467	2304	415	1413	1377	685	2212	720	6750	7027	265	1658	2427	1569
2424	717	116	186	322	1729	4692	931	604	33	2381	319	1328	1318	568	534	849	440	80	4660	2410	1448	128	1337	19794	6681	10082	58	1215	491	848	1740	4518	3029	3555	859	1125	3343	959	878	1776	533	2875	456	7905	9430	241	2184	1826	3287
2425	804	445	267	429	2840	3950	1438	939	25	2017	214	599	1334	321	773	1155	495	134	4737	1679	1036	343	2666	13772	7312	9310	64	1755	336	705	916	5283	2573	2298	859	867	3082	1036	1023	2707	516	2144	724	4645	8810	154	1400	1542	2143
2426	909	573	230	361	3683	1776	1197	1601	308	1470	463	240	740	1012	1626	744	529	185	5098	2031	828	251	2540	10776	3753	8981	62	1357	561	1347	1988	6488	1576	2279	399	1315	4060	978	521	2093	814	1303	420	3829	9871	241	1295	1417	3121
2427	1244	862	270	54	2641	1239	711	2096	1446	1865	1675	267	600	1279	1128	627	391	324	7998	2117	663	37	2387	10999	5308	12500	56	2059	399	1522	2723	5549	1009	2834	281	770	2455	1133	210	1683	882	417	192	5205	5758	803	1178	1964	4140
2428	950	675	121	10	2766	1815	451	1769	1138	1877	2499	395	947	859	296	610	225	432	7369	1564	1248	201	2500	15686	5264	10274	5	1783	476	381	2046	5574	498	2342	289	674	1804	928	416	1284	500	505	777	7051	3555	889	992	2220	2468
2429	965	367	146	100	2774	2803	365	1400	310	2073	2706	267	1046	256	529	976	83	345	5359	1903	1964	291	2554	15993	2905	13374	38	1341	524	221	1670	4637	638	3238	404	1545	2487	913	589	426	404	1197	778	4620	5894	376	631	1896	3041
2430	1077	265	286	149	2452	4613	385	1651	686	1662	1589	793	1009	14	866	1333	360	278	4025	2019	1121	199	2362	16042	4927	11140	122	1530	425	406	1176	3609	575	3932	455	991	2524	847	509	394	629	1135	410	2732	14812	250	1179	2677	3680
2431	1358	186	405	87	2349	6206	585	2036	1301	1119	322	1025	1008	0	1139	833	626	293	3519	2166	716	151	1967	16813	3247	8315	188	2665	142	313	1930	3543	517	2527	155	190	2531	763	749	326	955	1154	705	3173	7310	256	2421	2812	3560
2432	1589	427	847	34	2803	6260	275	2217	1010	2521	378	862	950	4	945	665	306	594	5170	2815	942	416	2621	8439	3660	11064	264	2776	1	348	2014	2351	1173	2884	241	210	2602	1082	873	390	640	1013	1088	3172	7732	157	1500	2204	3331
2433	1234	653	776	21	1854	2957	396	1579	303	2593	415	531	1545	106	582	647	245	625	6325	1895	1146	362	2280	11146	2473	13764	770	2262	139	533	1357	3384	844	4012	396	279	2837	928	646	768	642	1520	792	3634	7673	334	576	2470	5461
2434	1301	308	602	66	2328	1624	433	1134	597	1307	224	369	1957	407	844	397	919	189	5155	992	870	101	1767	14046	4692	12119	780	2023	723	352	1681	5515	384	4477	211	233	2457	351	931	1060	729	2312	871	3479	8234	430	616	2672	6766
2435	1200	212	435	43	2104	4530	242	668	503	1060	234	231	3370	592	869	216	850	324	3921	487	705	338	2716	19020	4652	6864	308	2362	739	26	1678	6520	479	3523	210	162	2023	233	1322	1864	783	2344	685	2671	9027	195	1068	2333	2882
2436	974	484	306	85	1758	4539	257	689	63	1092	440	221	2885	606	431	275	276	764	2927	1406	1213	349	3678	13641	4761	10858	96	2461	175	59	1752	4066	627	4399	205	153	2073	571	2257	1796	776	1761	358	1887	6284	98	1948	2078	5602
2437	1163	409	338	137	3231	2999	551	1172	92	1754	804	610	2359	618	1123	873	490	470	3541	3306	1797	299	2897	16686	4669	11130	68	2546	190	308	1325	3385	662	4319	157	56	2308	500	2893	1267	825	2000	460	2475	5544	140	1839	2765	2260
2438	1331	473	464	29	3084	1817	589	1962	233	2418	519	527	2472	1183	1933	1132	728	476	5644	4968	2069	284	1608	21981	1751	11685	50	1654	194	419	1790	3241	918	3369	100	358	2591	533	2256	1451	1306	2702	391	1935	3684	170	1197	3021	4269
2439	1119	344	786	0	2076	914	449	2260	154	2851	469	532	1107	969	869	1604	403	593	4840	6677	1982	158	2363	22678	1380	12113	135	2220	242	226	2273	4036	1793	3797	143	780	3065	757	1255	2376	795	1948	540	2970	4727	205	1051	3582	2767
2440	655	266	1519	0	1904	1823	400	1171	15	1575	518	269	238	812	805	1580	248	195	3808	4537	2029	191	3481	16111	1369	13061	399	2616	618	70	1470	4177	1734	3670	126	655	1812	432	1410	1591	357	2259	481	5110	3591	490	863	2758	6896
2441	485	120	1980	0	3556	3660	221	932	0	881	321	16	428	1155	718	668	709	10	4566	3931	1280	224	3766	15425	4614	16310	233	2432	688	85	845	4341	1298	3989	353	1066	1247	327	1453	917	754	1666	679	4536	6290	371	1373	2932	4564
2442	358	114	1912	0	3809	5182	356	555	8	769	78	59	385	665	797	433	991	82	6313	2632	1080	291	2874	14630	5038	13908	8	2235	723	112	620	4372	1288	4139	443	1041	1486	315	1048	943	1108	1274	633	3568	5498	134	1250	3085	5007
2443	533	289	1293	6	3205	3476	399	712	176	714	336	342	447	334	1326	853	1034	132	5343	2542	1647	255	1747	17645	2723	13461	47	2906	758	182	2132	2863	2076	3510	165	1137	1516	504	552	897	678	1885	431	3691	4177	203	688	1409	3721
2444	565	300	534	60	1885	2126	452	628	525	1010	646	587	688	1274	798	1563	830	117	4889	2299	2071	383	1813	13506	1831	10767	66	3692	647	403	3352	2674	1771	1800	27	858	1875	545	629	934	499	1308	368	5437	5651	136	574	2235	4581
2445	823	569	502	54	2338	920	741	725	408	2282	447	548	1048	1828	207	1050	758	305	4514	2002	1734	226	1948	13647	1936	9943	11	2957	342	455	2769	2422	1027	2054	81	406	1639	1043	1017	836	995	916	469	4882	3969	271	1012	3094	2992
2446	692	916	153	6	2546	1028	652	1154	34	4147	407	426	1657	1104	292	307	731	325	4117	1630	781	87	2678	14606	2136	11306	0	2278	88	567	1643	2930	887	2386	153	348	1188	1063	1407	963	652	1053	791	5319	3485	454	1126	3320	1659
2447	337	735	96	0	2081	1809	926	1172	0	3237	623	934	1534	692	876	446	676	60	4560	1705	656	140	2113	12411	2924	8127	0	2244	207	1091	1713	3267	990	3645	204	488	1209	596	1220	1255	256	711	700	5353	1645	329	636	2400	1973
2448	786	189	274	0	1871	1856	978	1393	11	1796	442	761	1179	325	672	1443	554	42	5311	2500	1162	38	2015	12310	3347	9702	0	1730	527	1593	1594	3886	810	4372	565	381	1508	398	834	1829	372	400	619	6185	3119	319	952	2652	3017
2449	1308	324	678	0	2214	1757	841	1568	62	1360	283	433	900	841	368	2338	222	406	4611	1777	1525	171	2448	9026	2703	14392	11	3086	509	803	1638	2458	687	4656	435	658	1708	601	1058	1610	464	499	476	6110	3314	842	1403	2521	1947
2450	1566	268	473	0	1369	1068	857	1761	54	1960	398	426	1496	1805	540	1195	348	560	3167	1738	1798	725	1990	9567	1439	9498	129	3991	212	647	2231	2850	873	5437	159	1553	2478	495	1026	1097	622	1289	138	7504	7483	732	837	3733	2101
2451	1325	179	255	0	1398	910	744	1742	4	2200	576	364	1256	2979	1040	227	439	174	4841	2375	1805	719	1272	20089	2252	13298	256	2025	264	663	1565	4063	1226	4459	105	1768	3125	212	753	606	554	1675	116	8437	3981	449	448	4313	1876
2452	1523	412	289	16	1982	1623	471	1900	3	2792	897	487	732	3003	954	154	668	147	6725	3385	1294	536	1059	14720	1827	15223	279	1478	732	724	855	5053	1541	4399	222	1385	5199	408	718	1512	586	1826	239	6068	6962	225	988	2994	3952
2453	1576	259	348	74	2279	2775	407	1860	116	3225	802	818	662	2012	1314	183	1515	89	7479	3379	635	639	1205	17550	3356	13955	207	2100	1303	540	1216	6096	1508	4181	690	624	7745	694	1482	2046	557	922	791	6049	5487	256	867	2065	1776
2454	1213	174	249	110	3332	2988	304	1926	357	3120	495	791	989	565	1267	475	982	21	5769	4280	720	139	2547	13868	4100	12698	207	2368	918	708	2494	6476	1265	3730	887	532	7018	454	1499	2493	513	509	1292	4340	7097	266	622	2091	1855
2455	1012	458	625	49	4361	3864	787	2066	714	2516	718	762	1036	455	942	816	602	73	5040	3537	1449	105	4168	11285	2243	10375	129	2827	394	606	2982	5572	694	3470	517	707	5252	260	1498	2282	441	403	1033	4024	5964	63	1111	2050	4448
2456	896	459	792	4	2756	3651	1383	2031	610	2216	504	590	965	526	906	605	520	167	4686	2808	2648	437	3898	9370	2379	7005	176	7298	1263	305	2770	5166	1161	3731	342	624	4256	412	1298	1632	624	708	1250	3914	5638	161	2239	1972	4954
2457	594	226	895	0	2344	2614	1061	1763	228	1508	295	423	686	326	1000	390	463	201	8957	3287	3000	320	3392	10905	3852	9558	137	10119	2795	260	2651	4315	1978	4680	346	225	1534	455	1203	917	661	1679	782	4782	9463	269	2004	1380	4202
2458	464	406	1046	0	2860	1638	331	2221	18	1831	807	345	561	93	611	829	520	472	12460	4959	3534	98	3640	13867	3768	8235	173	5554	1481	176	3824	6005	2295	5422	703	373	884	425	604	600	852	2587	1040	3596	5328	211	1752	1842	4166
2459	332	400	1437	61	4154	2110	186	1410	0	1971	1080	172	659	64	379	1002	254	436	10170	3840	3571	53	3393	14997	2241	8851	308	3058	605	182	4628	8066	2063	2755	617	703	780	617	775	509	796	1820	1537	3480	7012	221	1396	2052	3283
2460	526	204	992	356	4339	2795	615	461	0	2783	585	73	1189	153	400	522	89	162	4747	3864	3277	35	3092	13991	2293	12728	534	1565	866	733	3372	9011	2201	2103	394	736	926	928	1269	582	872	1199	1360	3992	7335	229	1220	1636	3018
2461	1094	97	1364	305	3124	2249	1172	332	1	3739	175	318	896	499	943	179	207	63	3373	4113	2034	64	3283	11777	4543	8802	608	2709	1051	1028	2146	5571	1769	2239	504	953	1440	787	1747	678	356	945	802	4770	3680	228	858	2374	2132
2462	972	313	1590	48	2305	1960	976	567	126	3837	191	874	380	470	1025	307	267	107	4085	3233	1393	36	1392	12188	5361	9013	366	4850	467	442	2280	4091	2439	2504	1223	885	1725	686	787	1137	292	1159	1047	4439	4048	388	975	2889	4392
2463	802	807	784	54	3076	1692	300	339	464	2145	200	847	262	213	438	353	224	172	4602	2701	861	0	1126	11993	4705	14502	73	3936	207	666	2358	6361	3247	2298	1565	281	1580	815	478	1215	542	931	711	5082	5860	374	877	2753	1542
2464	603	2109	562	141	2376	2183	125	586	297	2800	496	468	336	274	378	613	117	147	5208	4236	1140	0	1361	10608	3292	11310	52	2673	516	1174	2289	5980	2619	3501	1618	350	1058	566	1434	1840	707	1540	409	5976	4851	372	903	3324	1335
2465	479	2568	641	75	1472	2657	290	1001	72	3226	938	807	357	485	638	522	123	74	3995	4264	1692	1	2351	10048	483	15057	244	2068	974	1281	1653	3930	1461	4245	1037	632	1163	95	2872	1422	613	3771	598	5627	5372	361	1021	3110	2389
2466	995	1785	617	116	2185	2999	661	1634	245	2324	993	1203	344	305	618	432	197	85	5099	3324	1932	40	3079	13599	2047	11628	351	1968	1026	1222	4182	2690	928	3555	1060	1027	1254	249	4131	914	1329	4846	689	4577	6075	527	1417	2088	4213
2467	1848	820	449	127	3497	2668	696	1592	577	2080	523	1076	808	532	794	518	599	271	5359	2153	1884	65	4174	15507	4243	14627	317	2413	796	1455	5235	3571	483	2952	789	1536	2011	431	2938	1379	1108	4806	289	3920	5141	660	1888	2463	4294
2468	1123	610	583	184	2636	2079	694	1070	396	1793	396	717	906	1315	898	622	1113	299	5176	1742	2126	146	3235	12247	4930	14710	500	4263	344	765	2774	4801	595	3271	402	669	1955	612	1715	1655	631	2951	250	4028	7234	786	2133	3358	4490
2469	551	819	1546	235	1920	2061	798	1070	242	1276	186	624	1011	1430	757	742	716	69	4348	1428	1233	296	2063	13016	3595	14669	746	4197	497	438	1843	4920	725	2721	544	196	2337	793	2487	1076	421	1622	334	4269	8915	415	2419	4730	4374
2470	595	954	2151	330	2476	3005	570	1535	325	1549	310	656	1995	557	965	1304	298	0	5088	1271	901	264	2351	11716	5236	18723	691	2128	389	649	2208	4196	1034	3714	815	426	2429	862	2374	1044	700	1749	259	4475	9179	233	2118	4424	5235
2471	1165	811	1639	528	2524	3498	615	1216	94	1537	612	605	2295	789	1107	1177	153	0	4549	1466	970	172	3314	9304	5149	12669	232	1530	612	2398	2363	4131	1062	4256	691	655	2135	718	1457	2218	905	3348	451	4423	7097	58	1530	1840	5409
2472	1621	544	680	252	2389	2870	878	845	68	3208	555	489	1263	918	1055	807	187	40	4466	2098	1844	189	3691	10491	2090	9201	255	1805	552	2310	2041	3712	854	3447	517	559	2824	903	1124	1724	491	3703	480	5627	7577	10	668	1521	5445
2473	1063	638	779	4	1830	2475	856	999	35	3508	358	357	879	1114	744	456	457	456	4366	3812	1985	184	2538	10745	2591	11022	206	2469	217	646	2080	4448	894	4297	188	714	3497	778	1444	2100	262	2974	286	7170	9957	104	945	2248	8243
2474	859	637	739	48	2071	1821	929	1441	1	2529	552	197	796	744	481	283	887	535	3497	4225	1403	256	3145	15779	2479	10773	209	1902	144	354	1762	4762	1005	2933	145	561	3553	595	1827	3146	623	1728	684	9562	9570	345	1228	2949	7622
2475	865	708	794	201	2269	1284	435	1485	0	1975	437	158	993	447	724	670	734	155	3529	3854	1150	204	3440	10493	3270	12407	245	714	236	893	1225	4901	1338	2316	124	162	1845	770	1173	3652	1305	1116	682	6615	9359	506	2133	2670	4224
2476	709	559	1667	128	2041	2729	270	872	0	1930	498	439	738	926	690	887	462	187	4086	2398	1281	77	3683	17345	6047	12627	42	1337	278	1034	1303	5429	1125	2327	151	173	1649	679	839	3333	1048	669	1011	5079	5796	477	2771	3401	2802
2477	519	392	1701	9	1933	4517	483	264	7	1595	379	1032	453	1205	608	550	120	150	4620	2054	1570	27	3975	12624	3167	13697	42	3301	233	437	1642	4829	1223	3197	530	440	1503	682	624	2619	270	622	1063	6245	6850	324	2226	3631	3003
2478	923	229	955	90	1832	2786	732	425	120	1290	358	1139	1202	779	843	582	351	90	4800	2400	1840	19	3769	15378	2005	9688	171	3363	248	209	1647	4311	1492	3393	529	958	2913	708	543	2588	394	1533	544	6434	5604	219	1684	4338	7307
2479	1323	189	861	559	1817	2134	862	809	186	1563	602	438	1315	255	640	1252	859	409	4897	1954	1578	107	2774	16862	4924	12066	255	2298	541	112	1624	3359	1250	3608	337	885	2936	836	621	3139	631	3121	315	4242	5079	60	1335	3886	4846
2480	1729	180	1310	518	1798	3563	520	857	69	2173	560	281	736	268	456	1344	546	952	6012	1080	887	278	2557	12061	3589	7539	177	1975	700	103	1229	2924	751	2895	225	387	1538	841	944	1935	656	2819	343	4024	4492	46	1308	3634	4309
2481	1408	323	1649	109	1440	4181	476	1134	2	2905	477	570	632	473	716	855	143	674	6232	1139	1083	366	2980	10992	1852	7462	154	2063	479	248	988	2882	799	2116	308	551	1434	556	1503	939	798	991	733	4657	7411	125	1240	4916	2736
2482	1179	392	1589	2	1478	1891	399	1052	98	1962	476	649	1149	342	915	629	54	351	4740	2040	1386	119	3739	10056	2459	14979	95	2470	182	457	2080	3422	1201	2651	341	453	1740	491	1402	1768	669	859	729	5028	6408	334	1584	4753	2821
2483	620	365	1061	0	2263	1254	306	807	290	1563	224	538	1298	108	785	1051	226	194	5402	1979	1757	8	2831	9954	2888	15515	76	2575	182	490	2507	4165	1442	3029	219	218	2165	603	727	1414	384	1598	633	6260	6047	954	1018	6426	2572
2484	661	475	440	0	2571	1535	282	1824	306	1361	193	241	780	431	1313	2276	235	29	5273	2078	2255	6	2271	12390	4204	13311	277	3380	269	664	1994	4103	1713	2516	110	252	1734	498	966	1056	531	2759	856	4470	4587	803	1447	5661	2269
2485	1720	657	501	0	3194	2712	318	2328	142	1525	181	382	680	1006	1314	1800	141	4	5312	2278	2238	50	3013	8847	6122	20356	309	2906	240	564	3685	4789	1457	1562	75	534	1789	560	1144	1953	849	3895	963	5039	3797	327	1867	4412	3164
2486	2375	524	1148	31	4045	2985	560	1540	68	2466	180	650	571	936	716	554	203	225	4180	3009	2379	64	1839	10133	4178	26914	121	2099	259	169	4578	3999	1149	3355	202	1408	2669	399	1011	2488	1428	3873	745	7113	7314	150	1517	4415	4432
2487	2045	164	1127	65	3886	2578	577	1074	70	2166	174	642	787	303	972	289	261	686	4583	3586	2840	135	1966	13817	4125	18699	378	1082	635	306	3079	3662	658	5396	414	2623	2147	163	1511	3110	2862	3559	477	7613	5878	194	1124	11004	4265
2488	1059	38	909	35	4703	2655	347	1314	39	2490	104	828	1569	140	1297	391	466	677	6490	3207	2425	344	2735	10908	4632	11631	1345	1120	899	803	2962	4840	548	4026	362	2402	1992	185	1473	1932	2614	2023	461	8722	7526	327	586	32748	5181
2489	1379	97	1375	50	4016	1831	267	2233	16	2953	197	803	2035	679	1219	419	434	289	6385	2947	1818	161	2889	11004	2919	11701	1244	1326	583	950	2518	4758	679	2866	382	1056	2165	363	919	921	1992	532	774	7460	5638	295	577	56020	4597
2490	1946	157	1784	116	3936	1018	212	2145	135	2187	423	1009	2239	1085	1069	351	218	353	4385	3247	2100	54	1852	11672	5628	9587	322	1345	419	739	1841	4700	1060	3674	391	565	2878	678	1365	1573	958	395	980	8672	9277	259	1092	65023	6538
2491	2022	147	1277	212	4331	1229	51	1559	267	1042	576	1126	1713	908	837	774	204	620	3523	2915	2059	186	1754	10999	2039	10918	435	1734	849	855	2003	5121	1371	5130	436	378	3829	805	2109	1694	614	855	936	9546	9709	671	1569	46672	4126
2492	1240	171	903	122	2930	3107	88	1232	166	1608	260	1042	978	327	893	1743	495	462	4587	1611	2078	407	2744	14111	2037	12733	397	2482	1190	519	2422	4629	759	4705	554	171	2766	710	2618	1011	464	1873	580	8547	13743	476	1257	32295	2754
2493	960	216	699	21	2034	3456	369	1534	153	2122	33	793	784	601	729	2047	999	233	4832	1528	2357	481	2712	12092	3445	10693	120	3387	618	690	2412	6699	1031	3673	455	613	1518	886	2338	624	519	2420	841	7182	10956	37	1010	13082	4236
2494	984	309	1045	53	3323	2616	504	956	288	1682	161	412	931	1325	422	2017	798	375	4653	2191	1978	166	2527	14266	1277	10675	386	2672	269	1033	2640	7338	2022	3212	132	1829	1108	994	796	850	1252	2490	1420	6308	10548	4	1025	5545	3502
2495	1326	238	2704	56	3438	3035	568	525	302	1638	599	314	964	873	883	2418	1111	278	3910	2736	1314	284	2956	12021	1392	7795	492	2534	517	452	2870	6278	1639	2973	127	1992	1960	889	975	669	1122	2502	1595	7558	8104	221	754	6365	3182
2496	1583	875	2998	10	2786	3429	522	737	275	1203	741	785	1283	568	1192	1698	1414	18	4568	3798	902	522	3250	11119	2277	10686	181	2859	479	423	3151	5363	1919	3969	197	1694	1855	902	1570	496	722	1299	1161	8544	8942	739	521	8590	4834
2497	958	1140	2081	4	4014	3732	577	1193	202	1867	942	1218	2445	1086	992	735	474	0	5237	2026	1026	409	3144	17253	2577	10015	86	3062	306	1168	2211	3661	1509	4129	83	1097	2319	1315	1148	774	770	825	790	6580	4523	771	447	10757	2801
2498	947	439	982	135	3335	2930	557	940	209	2914	1311	893	2715	1294	1161	571	196	3	4305	1088	937	397	1976	18069	3686	11175	79	2808	542	2193	2615	3102	1368	4354	203	669	3491	1101	865	1446	642	1240	634	4829	2505	698	519	8724	3878
2499	792	376	744	305	1964	1769	397	638	304	2548	835	377	1353	1163	813	1521	385	73	4873	2305	1529	397	1857	17083	3981	12979	149	2977	411	2227	4713	4132	2414	4423	436	641	3346	571	1132	1940	893	1060	482	6305	3626	506	718	9470	3821
2500	726	696	1004	214	3080	1437	171	678	217	2649	378	334	1297	743	707	1176	446	170	4420	3622	2629	629	2547	10271	4108	11189	257	4010	55	1697	4244	4808	3525	3511	495	916	2406	495	1116	2113	1503	956	640	9053	8284	397	1272	13692	3684
2501	472	616	762	89	3867	2951	78	619	320	3109	205	489	711	1060	1066	249	569	428	4909	2901	2790	448	3435	10424	5018	20175	253	4325	1	1104	2725	5198	2950	3578	335	1185	2010	592	921	2710	1284	833	531	11202	4691	423	1154	13346	3006
2502	429	604	1182	70	3680	5681	77	565	397	3078	221	697	808	739	1204	77	724	498	5416	1306	3185	404	3040	11165	2873	10671	113	4148	98	531	1199	5009	1548	2890	438	830	1620	958	749	2261	676	572	204	13355	6519	207	1742	13045	5160
2503	823	689	1871	231	3975	6629	216	960	183	3014	573	738	1293	601	1775	145	511	243	5006	1612	2923	394	2106	22525	1842	7985	20	2234	448	400	1425	5060	998	2706	633	485	1466	714	1092	1627	861	655	159	11784	4824	237	2518	12548	3653
2504	762	386	860	213	3491	5419	234	975	16	3538	733	871	612	1194	1865	282	436	102	5375	2399	2528	200	3236	17668	3015	17058	0	1171	752	957	2420	5336	1289	4456	293	388	2291	494	1128	1911	921	862	290	7604	5089	538	2244	12426	3286
2505	948	562	375	38	2577	3067	98	834	0	3419	645	1245	422	1105	1083	431	367	23	4662	3045	2770	411	3610	15710	1806	10309	83	2012	991	1465	2262	4087	1148	4067	128	536	3275	574	583	1344	703	1167	245	8199	6547	740	2063	9924	2700
2506	1683	628	559	65	2816	3383	23	1312	1	2755	593	1321	846	728	1281	720	217	23	5493	2734	2882	225	3339	17889	2651	9303	351	3240	733	616	2229	4240	795	3858	181	614	3140	612	482	602	549	1230	212	9052	10000	442	2244	7734	2496
2507	1519	485	219	95	2597	5302	21	1373	93	2756	450	786	1828	533	2012	789	322	63	8069	1989	2736	48	2992	9230	3950	12480	307	3588	787	190	2037	5049	936	3719	359	780	2421	409	460	725	507	1555	415	10344	7803	98	2639	9099	2173
2508	1539	668	454	304	1796	4726	124	1149	203	1995	342	506	2957	633	2458	811	795	89	8033	1516	2604	118	2918	13794	2131	13895	31	3315	738	297	2827	4583	1150	3449	531	909	2616	487	316	1909	1326	2252	493	9760	8451	73	2123	10786	1679
2509	1045	774	1353	362	2235	3370	121	1423	267	1502	524	521	2223	576	1883	533	946	321	7779	1639	1387	154	2970	11078	2877	18201	3	2969	956	456	2858	4043	1309	4196	411	1040	3459	823	1086	1988	2724	2069	316	8523	4286	308	1630	7651	1167
2510	686	1136	1845	221	4201	2959	320	1536	407	2132	677	863	1156	696	1257	473	1281	431	8270	1397	1472	129	3340	13712	2901	14135	387	2847	1088	466	2428	4077	1534	4245	251	911	3217	1065	2124	1274	2097	1489	285	7947	4626	458	1407	7524	2931
2511	615	1679	2150	535	5025	2251	748	1760	451	3105	397	1049	1261	1236	1553	667	1496	355	7124	1826	2051	134	2701	13793	3747	8487	1459	3218	412	488	2429	3869	1874	6955	316	639	2183	1026	1588	1118	932	1263	172	6595	5776	325	2173	6004	3496
2512	785	1445	3051	922	3723	3326	757	1811	317	2516	441	725	1465	1069	1422	946	1014	322	5142	2470	3448	65	2212	13085	4049	8173	1341	2700	70	463	1710	4088	1850	8400	528	548	2768	629	1095	1024	907	1688	269	3696	7996	287	2094	6174	2444
2513	1056	1098	3409	401	3567	4346	769	1233	81	2910	497	829	2603	836	1066	1107	541	148	3617	1849	4251	56	2742	16880	3879	12144	281	3391	141	440	1799	5929	1805	5402	975	718	2875	603	841	1405	1616	2393	482	3300	7934	393	1157	10124	3289
2514	1461	1204	3160	65	3954	4595	577	1339	133	2970	266	660	3605	1202	1323	770	412	36	3914	2172	3957	318	4866	12054	4150	9872	431	4154	147	682	3057	5549	1317	4863	1104	674	1319	379	926	1502	1760	2306	530	4304	5801	674	1196	9739	2795
2515	2046	1812	2512	258	4298	4775	558	2191	126	2598	439	595	1723	1746	2182	757	1104	10	5591	4138	3467	429	4271	15154	2194	6050	1204	2753	424	901	4682	3028	1319	4468	448	580	1605	306	1534	1173	1397	1420	673	4209	5595	510	1502	7092	3005
2516	2224	1455	2415	475	4128	3104	610	2379	224	2681	967	930	310	1386	5334	722	935	128	6090	3269	2881	345	2286	13387	3434	13707	623	2320	1115	909	4025	4377	1655	3094	517	276	2564	628	2229	1383	1626	938	629	3941	7003	363	1210	4328	3344
2517	1161	644	1133	552	2548	2315	717	2095	224	2469	741	1210	240	1025	7436	532	381	191	5313	1833	3429	160	1813	16529	3616	11820	35	2399	848	823	3659	5820	1405	3021	687	208	2240	943	2010	1037	2140	970	954	6059	4044	449	1633	4691	2305
2518	769	1055	606	312	2716	2126	1076	1005	94	2372	255	681	250	1059	5083	1250	628	175	5766	1474	3609	196	2149	15297	2227	9780	214	2098	302	1376	3639	5309	1039	3622	361	296	1736	1157	1490	1101	1723	1264	953	6707	5635	604	2142	8322	4615
2519	1486	1272	644	33	3510	2313	1133	567	237	2718	384	480	427	1075	1877	1941	1244	246	5739	1208	3143	309	2982	17120	2037	8913	484	2374	271	1998	3595	5222	1027	3102	82	624	1563	980	1431	1403	1070	1455	712	4410	5671	679	1687	14366	2428
2520	2270	653	1032	1	3220	3286	1076	918	268	2618	639	1191	370	688	1290	1916	1280	149	5882	1736	2795	226	3382	16282	2929	8256	482	4760	1221	1751	4060	4716	876	3320	32	665	1089	663	2476	2381	848	1177	1010	3313	5751	456	910	19050	3373
2521	1941	517	1918	36	2755	4006	551	905	161	2786	497	1437	528	211	1122	2476	1338	258	6586	2680	2262	118	3403	16939	2145	10184	452	6105	2587	1714	4141	4381	701	4381	164	524	1190	616	4018	2281	611	1014	1340	4524	9721	211	740	32855	4032
2522	2425	1245	1653	126	3076	3732	178	1153	106	2040	646	831	1144	277	356	2107	1364	589	5484	2650	2105	19	3230	11117	3754	11078	329	5999	1747	1024	3715	4623	966	3057	464	665	1999	795	3483	1914	528	1582	1634	5196	11085	211	704	52267	4103
2523	3558	1519	1178	344	3838	3568	418	1308	124	1669	1592	803	988	227	445	1279	666	559	4625	3096	2229	36	2963	12018	4398	14362	308	5524	638	758	5688	4792	1594	2799	500	846	1722	509	2308	2287	868	2390	1166	4112	10603	114	1206	49200	2589
2524	4261	921	1453	335	3527	3856	585	991	66	2260	2517	960	790	184	971	687	478	649	3313	4162	2500	116	2338	11625	4954	16691	148	3971	423	1044	8259	4625	1961	4529	214	705	1024	392	2506	1569	1016	3387	597	2843	6708	98	1869	34657	3705
2525	3669	600	1844	53	2201	6155	739	1171	49	2055	2718	830	1597	436	1718	768	801	585	3909	4018	3425	258	2326	9644	3919	15912	129	2713	550	1108	6444	4344	1402	3884	38	499	898	975	2713	1733	975	3104	976	4184	8966	236	1667	20945	6591
2526	2251	547	3032	101	3309	6524	526	1039	61	2367	1551	884	2205	518	2042	1990	1669	425	4866	5559	4781	261	3399	12003	3802	14123	349	3473	575	1589	4678	3089	1239	3644	32	537	1383	1458	2393	2167	1130	1572	936	6382	5731	516	1118	12479	5660
2527	1888	991	2645	624	4111	5122	297	755	21	2589	623	654	1652	593	2255	2446	1715	324	4073	12090	5193	161	4084	16057	2527	15004	392	4574	520	1715	4674	3226	1739	4566	67	685	2464	1636	1806	1566	1515	1399	740	7215	11720	687	1145	8516	6432
2528	1770	1139	1528	745	3736	7571	416	838	7	2845	681	913	720	937	1911	1849	1092	259	3215	13287	4711	171	2984	17840	5904	11590	263	3180	604	1186	6524	5068	1824	5282	29	937	4114	1915	2068	1276	1638	2357	1155	6350	11498	937	1688	9163	7333
2529	2260	854	1619	692	5301	9694	679	939	78	3284	955	1158	606	1578	1815	2471	741	370	2556	7764	5398	271	2301	16280	6403	11923	487	2979	655	1362	6656	6620	1933	5408	38	969	5503	1351	2577	2980	1915	2515	2202	4983	8133	981	1548	9505	7019
2530	2689	673	3615	673	6931	6285	738	1133	129	2809	1245	852	1035	1967	2003	2775	1714	234	3894	3754	6604	238	2034	20900	4914	13601	865	3910	1094	1685	4792	5442	2381	4147	212	540	4071	667	3734	5794	1874	1892	2498	6070	9942	856	837	10269	3752
2531	2789	592	7988	683	9629	4126	816	971	44	2218	1328	616	1546	1254	1648	2426	4277	386	6223	5659	7144	175	1963	17440	4663	16303	1443	4153	1385	1619	4886	4500	3228	3709	528	452	3975	702	5286	5785	2227	1352	1944	7017	13906	692	930	13004	3179
2532	3235	2274	11709	725	17912	5810	897	608	32	1653	788	794	1818	1113	1103	2763	5594	847	8072	6677	8693	143	2196	23564	3775	15180	2302	4841	1447	1458	8554	5176	2364	3147	792	893	4312	800	7707	2874	2485	2138	1871	8672	9201	539	1179	11200	5062
2533	3323	7674	11176	507	19527	6413	953	345	67	1467	419	1155	2080	910	1430	3865	7909	1118	9035	6082	18989	71	1719	19917	3384	18360	2368	4742	1398	2221	18905	4876	822	3239	624	1303	4453	566	9106	1384	2122	2815	2787	9193	10226	1018	1398	11744	2640
2534	3187	13717	7887	1029	15370	6483	1371	382	71	2266	570	878	1360	488	1425	6851	8230	1254	8920	5994	39980	92	2044	15043	2567	16032	2541	5661	2361	4952	32692	4081	734	4500	882	1743	4252	226	9565	1332	4043	2249	4287	8158	6430	1758	1827	12248	2071
2535	4576	18244	5660	843	9648	7063	2026	1092	318	3463	458	383	610	628	1211	9835	8322	665	7977	4241	47279	507	2675	17327	4139	21705	4067	6754	4229	9910	43852	3849	1380	4231	1015	1801	2477	566	8688	1284	9199	1721	5869	6245	6812	1340	2445	9847	5129
2536	8872	18187	3517	305	6184	7788	1447	2463	722	3282	501	495	509	1103	1270	12479	7597	392	8370	2219	51116	1178	3074	17533	4538	15748	4602	6787	7069	11721	41794	3045	1859	3776	680	1712	1342	1285	5655	2119	12096	3047	7542	5594	9781	396	2417	6958	7190
2537	16875	14529	1856	151	5623	8610	709	2664	600	2531	700	1175	829	860	2530	11128	3654	358	5796	1287	44113	1420	3645	20447	7423	13410	3394	5173	10239	13150	34652	2003	1485	5752	307	2022	1304	1464	3186	2446	11825	4803	5754	6821	8473	339	2326	7463	9398
2538	22360	7759	920	160	5334	8486	819	1384	524	1618	1084	985	1685	528	2625	5715	718	299	4814	836	21530	1038	3020	25675	9465	18267	1948	11246	7570	15210	20977	3252	1061	8566	180	1305	2201	1252	1632	2356	10289	4308	3394	7600	6931	483	2513	7077	5424
2539	21200	3801	1145	182	5741	7760	1101	1634	543	1835	1112	1043	2889	917	2086	3466	253	918	4939	723	11940	1079	2638	28431	8716	17575	627	31723	4489	12945	11007	3745	2130	11479	247	2085	3619	585	2575	2303	8152	2880	2412	8512	7130	610	1777	4685	5508
2540	12762	1587	1548	101	6833	6319	949	2775	246	2717	705	1797	2940	1823	2060	2779	418	1051	3592	1447	8959	773	2255	23935	3412	11195	218	60416	3125	7074	7150	3769	4574	13076	146	2773	4128	650	3597	2078	4702	1531	1789	6628	9035	690	1713	5404	6757
2541	6924	1835	1211	34	6456	6115	810	4453	71	3144	732	2401	1735	1553	2444	3343	998	704	3330	2548	7799	342	2176	14630	6198	12126	476	66545	1487	4085	7178	3252	4764	11827	178	2393	2776	1073	3312	2079	1764	1974	1031	5464	12274	782	2075	10305	6104
2542	3830	3030	993	46	6153	7524	1219	5772	15	2359	1049	1999	1031	765	1631	3312	1127	424	3645	2091	5797	586	2545	12911	6579	9834	635	52692	650	2587	10305	2995	3077	8570	502	1631	2202	878	2634	2780	2206	2848	730	6336	11221	1261	2364	11229	4352
2543	2493	2344	1136	123	4689	9991	1771	5030	55	1411	1034	1876	662	462	1301	2350	923	419	4520	1307	6501	910	2405	15000	2839	14898	651	35463	854	1943	12584	2942	2141	7424	652	1672	1998	821	1911	2576	3118	2452	1023	6878	7517	971	2723	8485	4852
2544	4070	1467	1312	90	4463	12305	1175	3690	124	1028	1389	1538	528	415	1846	2311	786	519	5499	1309	6246	702	2376	12090	4349	15502	497	25247	2051	2293	11769	3584	1566	5293	445	2215	1471	523	1425	1287	3030	1841	917	5225	8779	434	3606	6809	4884
2545	6189	1207	1054	104	4021	11951	611	2372	262	1265	2171	1182	415	522	1500	3580	1225	315	5216	2288	5314	361	2548	11401	3313	16060	273	14963	2825	3129	8260	4453	611	4220	247	1919	1473	660	1536	1612	2943	2550	887	5109	13817	223	4176	6646	10061
2546	5260	1421	714	263	2233	16452	746	1219	191	2813	2228	951	570	795	1510	3692	1300	166	5950	3236	6319	303	2907	8861	3045	16722	156	8883	2365	4575	7629	4273	887	3907	243	1685	2944	1517	1275	1537	2459	2341	1252	5661	17346	271	3337	4661	11193
2547	3520	1855	516	277	1738	30747	858	1676	113	3457	2234	922	843	764	1644	2237	824	324	6276	2928	4848	530	2656	12401	4082	26253	86	9044	1281	3948	8742	3926	1742	3443	136	1768	3380	1519	743	1146	1677	1809	1239	6733	15020	485	2263	3455	13215
2548	3711	2227	674	253	2167	65032	778	2430	106	2776	2349	1090	1394	481	1108	1735	684	681	6014	2537	4079	716	2079	11897	2974	22385	32	7796	996	2251	6680	4233	1417	3153	335	1125	2699	1390	862	1840	1257	2227	1027	7023	12808	304	1862	3208	21620
2549	3149	2351	871	392	2186	120082	656	2217	137	1518	1224	1071	1463	750	1608	1635	894	611	6377	2277	4140	465	2213	10408	7405	24405	53	5549	1203	2184	5765	3159	1254	2456	1090	1130	2876	1278	1328	1656	1221	2547	764	6453	13203	140	1971	3390	11379
2550	1672	1297	1083	312	2923	151011	1279	2871	254	1217	747	735	1357	1161	2383	1117	791	374	7623	2294	4475	213	3039	12350	13189	47744	169	7009	780	2154	7177	2149	1483	3891	1033	1435	3524	934	2062	1202	1408	2543	617	5187	13489	132	2079	4117	27788
2551	1534	910	976	104	2944	169677	1927	2858	262	1630	934	725	1577	1195	1931	781	693	388	7424	3272	6233	127	4244	16377	16467	63241	141	8275	335	1729	7874	2327	2210	5251	434	1312	2545	842	2394	1650	2045	2632	870	4436	9517	241	2560	4871	22904
2552	2351	1010	641	138	2699	140356	1337	2090	208	2700	841	1025	1799	906	1324	628	982	348	5307	3186	4981	177	3268	16411	21052	119417	24	9765	234	1461	5299	2870	2133	4743	814	1493	2033	1050	1261	1475	2002	2254	780	5299	8464	540	2232	4026	27059
2553	3803	681	300	123	2214	85134	679	1516	106	3704	823	1652	1476	1101	1999	265	1054	509	5174	1814	2969	127	2947	14842	14019	123289	112	10595	535	1393	3507	2399	1467	4195	722	1311	1756	767	647	1800	1188	2599	767	7195	10954	991	1911	5056	12711
2554	4209	223	570	196	2117	38321	574	1354	237	4846	683	2540	1625	1162	3498	475	602	1514	6130	2196	3142	156	2957	19092	6493	103445	717	8212	912	807	3075	2658	1260	4190	224	876	2043	701	1073	2685	799	2148	1481	7826	12367	1537	2281	6998	12279
2555	4174	374	730	271	2621	23839	653	1170	289	5415	1117	2793	1784	782	5509	951	423	2635	7698	3092	4455	400	2663	14687	4923	68914	906	6785	805	571	2978	3365	2623	3564	175	482	2842	856	1694	2606	499	1880	1518	7073	13107	946	3366	6384	14625
2556	2601	1088	360	145	2353	21159	452	1134	188	4655	1318	2199	2000	547	8297	1400	403	2168	7226	3611	3377	299	2364	12199	2826	33549	299	9069	620	716	2646	4165	3711	4091	282	659	2457	1273	1586	3279	416	2362	1020	4409	15493	203	4946	4711	12793
2557	1209	920	305	65	1883	18229	938	1584	114	3971	1360	2488	2489	629	10382	1195	474	1306	6232	2965	2156	225	2466	12062	1099	24358	13	9023	439	1020	3180	3631	2990	4611	610	1227	1797	1756	1389	3654	505	2617	672	3446	22669	111	4567	5073	12272
2558	1702	250	540	43	1930	15146	1722	2793	64	4804	1732	4180	4839	698	10212	817	894	1771	5227	2690	1726	230	1776	14195	2818	19710	0	9219	83	1205	3615	2950	1663	4142	815	3529	1706	1660	900	2761	880	2477	939	3449	26028	158	3157	4134	11509
2559	1995	169	444	4	1725	19885	2583	2185	253	3992	1747	7208	9762	1174	6731	752	1567	3668	5368	2938	1690	215	1298	16701	2342	11174	3	10199	164	1040	3093	3234	1316	3296	449	10271	1811	1691	985	1761	931	1727	1074	5045	16949	271	4268	3490	11231
2560	2398	948	543	0	1925	23270	3139	930	425	3895	1699	14013	11244	1083	4402	859	1458	7264	6003	2974	1630	308	1738	8810	3282	20935	70	8091	254	690	2547	4483	1795	3071	342	13075	2716	3220	1757	1947	775	1983	729	5583	20616	315	9389	3978	9836
2561	2778	1980	852	6	2645	22351	3070	1336	265	5157	1328	20072	12938	952	2972	763	1255	7370	6557	2279	1329	263	1966	11720	5774	19028	139	4827	230	812	2725	4617	1665	3433	981	10333	4090	4842	1513	2026	1122	2481	651	6460	20607	462	16321	4099	11302
2562	1495	1603	874	46	2838	15433	3455	2042	109	5988	2296	20544	13567	1341	2121	419	996	5356	6348	1851	1003	543	2732	11209	5786	26378	142	4211	321	787	2944	3655	1676	3994	915	7126	5161	5993	814	2391	1140	3267	921	6634	36885	605	25714	4016	13117
2563	877	814	789	75	3331	12804	5183	1849	271	5089	4300	15904	10365	3151	1898	374	266	3592	7001	3632	975	886	3309	11113	2879	21072	178	4476	380	615	2656	3553	1631	5150	331	5763	4325	7706	628	2876	779	3939	1079	6780	90531	388	31133	4361	16891
2564	802	470	600	151	3882	11860	9556	1562	453	4662	7140	11521	4462	5315	1860	704	310	1980	8128	5078	1073	318	2747	13718	3843	21437	117	4768	163	548	2776	3885	1388	4402	87	4052	2911	9280	666	3043	1015	3213	912	7197	196360	158	29597	4404	12804
2565	1113	250	580	186	3690	9684	14828	1469	430	3153	11848	6696	2585	6120	2513	665	639	947	8872	4265	934	62	1852	16853	3252	19793	220	3872	185	548	2618	4211	999	3322	277	2738	1624	14060	534	3185	1008	4183	758	9374	316359	285	22579	3856	13692
2566	1482	239	857	47	4282	6642	21758	1121	220	2699	13895	5391	2631	3931	3578	311	756	738	8593	3723	1633	125	1652	13341	2536	12546	383	3821	511	343	2679	4439	1027	3050	556	2212	1203	15637	935	3203	969	8429	1155	10895	350774	636	12056	2653	16138
2567	2085	183	1052	0	3916	5371	22054	1601	121	2937	8156	4080	2850	1461	3962	135	424	1675	10664	4956	2475	155	1609	14264	2429	16454	171	4857	417	503	2109	4025	2079	3404	789	2217	1567	11153	1489	3184	638	12369	1389	8577	251366	739	7239	3100	34339
2568	2346	522	577	3	2951	5288	14621	2788	155	3500	5114	1815	3951	904	3813	296	78	3759	11031	4658	2445	262	1846	19234	1955	20201	300	5303	65	568	1475	4135	3362	3260	943	2993	1893	5397	1163	3623	278	11134	583	6867	137306	486	4969	4556	91535
2569	2632	1233	358	127	1878	6129	6532	6533	416	4974	3960	1135	4288	778	2858	1088	96	3375	9124	3405	1315	159	1595	13694	4974	15385	490	4788	274	554	1583	3803	5932	3675	972	3076	1701	2508	741	4643	362	8156	249	6320	56194	449	4884	4671	201801
2570	3477	1288	454	452	1753	5672	3537	10217	843	5703	3622	1261	2849	786	2349	1489	506	3440	6776	3287	924	15	1988	12380	3457	13526	209	3012	683	655	1697	3668	8257	3966	962	2164	1531	2016	1038	4147	461	7159	355	5975	34535	615	5462	4211	298649
2571	2387	898	288	494	2161	8314	3451	8751	813	6238	3664	1181	2542	950	2429	995	882	3998	6582	2394	1401	35	2836	11044	4676	15294	7	3139	544	545	1743	4524	10761	4320	1065	2952	2294	2931	1760	2734	667	4986	557	4820	22585	715	5361	4205	303155
2572	1680	639	344	386	1765	9270	3799	7243	590	7031	2627	1465	1973	1865	2099	688	549	1979	7929	1770	1679	75	2602	12733	4810	15147	25	4835	345	448	1519	4472	10214	4994	929	3416	2826	2664	2040	2509	913	3633	970	4301	25333	725	5762	4693	186515
2573	1356	462	430	182	1997	6861	4381	5453	462	8125	2168	2459	1027	3206	1176	533	727	442	8628	2115	2558	144	2536	9003	4109	15676	149	4416	427	594	1531	4402	6985	4158	391	2270	2195	1900	1131	4220	952	2958	948	4801	20102	531	5473	5529	76794
2574	850	529	330	73	2348	5756	5492	4105	133	8147	1860	2403	585	2833	923	1181	1731	636	8398	2984	2995	227	2495	10932	2061	12855	201	2937	473	718	2291	4810	6065	4642	112	1244	1995	1227	542	8037	548	3297	724	5005	23540	327	5351	4664	33414
2575	1043	690	299	342	2230	5250	3693	2423	53	6559	1589	2116	452	1690	1021	1378	1255	1599	6726	2740	3173	132	2457	17189	4117	10730	206	3947	351	861	2392	5086	3865	4040	16	1103	2695	822	1007	9861	330	3651	705	6324	32561	803	4679	3200	19373
2576	1255	949	308	585	1757	6452	2609	1768	272	6274	1116	1746	886	884	877	580	380	1939	5764	1940	3001	78	3401	21405	3001	10069	197	4132	204	696	1537	4366	2407	3344	93	1862	4353	922	1709	10256	410	2828	1046	6175	24595	1078	2376	2821	15040
2577	1225	1401	655	481	2349	6696	2036	2509	394	11537	1459	1525	1218	645	1045	681	546	896	6269	1969	2722	207	3597	14299	2843	10562	143	2207	151	383	641	3988	2501	4109	568	3553	5005	1175	1718	14051	794	2381	1401	5623	23795	1610	2417	2820	14398
2578	1079	1154	1567	177	2446	5799	1133	2545	475	22192	1969	1861	994	881	1167	678	539	365	7715	2085	2489	221	3528	14779	3830	8698	211	1734	93	227	582	2988	2163	5558	671	3823	3678	1302	1703	15651	1335	2955	823	5949	14038	3275	3834	2488	16796
2579	1123	1025	1839	22	2074	5031	1077	2369	651	31124	2017	1265	1052	1181	742	416	477	193	9849	2663	1808	249	3519	17641	3821	12208	328	2638	65	441	1072	2663	2455	7455	244	2948	3894	1220	1504	12489	1176	2543	158	4740	15026	5108	3881	2970	13591
2580	919	828	1871	0	1492	3964	1918	3384	710	32058	2974	716	1414	1215	827	436	458	208	8769	3782	1924	523	2779	17780	5273	20204	364	2983	76	1038	1499	3427	4701	6490	239	1952	8413	1514	968	7340	733	2569	201	3977	17464	6857	3218	3530	14054
2581	531	428	1821	0	1448	4117	2430	2871	1093	23235	2611	798	1357	3185	848	597	381	319	6966	4710	1701	504	2562	19889	2241	15538	651	4193	188	978	1611	5870	4809	4530	521	1301	14176	1619	1023	5170	303	3614	567	3334	15256	6911	4143	2334	12199
2582	679	703	1209	0	2207	4046	2818	1740	1704	12934	1557	598	1130	3826	664	1000	326	350	7142	3868	1498	206	2854	25782	1152	11740	775	4884	306	554	1894	11492	2468	4449	390	1001	19694	1113	1442	3101	257	3692	1094	4131	15521	4335	4356	2561	10816
2583	873	643	790	0	2165	3685	3112	1192	3999	5722	1314	573	863	1645	818	1077	680	286	8907	4045	1528	303	3327	40625	1371	12458	282	3673	445	326	2493	18253	2728	5200	134	1033	25870	869	1252	1702	378	2626	908	5690	16753	2196	3433	3802	8660
2584	701	208	610	46	2311	3253	2499	1051	6791	5057	1963	584	716	870	758	986	984	102	8811	4097	1311	276	4716	49404	2896	13472	180	2831	767	1017	2655	21624	3852	6158	119	1179	38562	1031	793	1635	469	2325	271	7542	9393	1525	2348	3171	14085
2585	951	156	1358	123	3188	2350	1618	1175	5687	6529	2208	899	492	1029	954	1138	843	7	11377	2817	1300	105	6316	44860	4124	10063	390	3288	545	3251	2916	17163	4292	8327	81	1580	53996	1129	691	2100	713	2032	214	6594	15514	1159	1738	2570	9863
2586	1578	263	1552	99	3129	2642	1486	1451	3595	8313	1632	1536	961	862	1809	1012	548	107	23534	2156	2033	32	8954	37313	2534	11258	459	2714	369	2537	2269	15387	4762	11096	104	1354	36567	1168	611	2296	798	1650	186	5125	19458	1291	2049	3245	4792
2587	2507	830	879	166	2330	4475	1534	2258	1866	8231	1230	1270	2094	623	1966	557	212	244	33086	3883	3290	40	10728	29736	3359	14809	173	1904	446	592	2035	13668	3879	11896	321	1012	15987	1288	760	2802	1609	1780	341	5422	10230	1534	2901	2932	7715
2588	2568	1282	1011	220	1512	3824	1115	2456	809	7161	1000	1023	1664	923	1914	531	112	194	37638	6513	3326	130	11628	30332	2466	12110	6	2609	197	176	2304	10256	2755	9353	236	1139	8235	1115	1010	3348	2089	2026	918	6124	8175	1129	2612	2535	7632
2589	1580	821	1152	100	1601	2690	386	2689	262	6217	943	895	717	1050	1495	759	278	143	45086	8709	2953	82	11378	24711	3391	9628	63	3142	519	202	2170	8932	2050	9004	122	698	7159	1124	1196	3595	1010	2387	910	6298	6320	1037	2019	2575	5488
2590	1786	355	661	15	2255	3249	74	2870	247	6070	1343	757	440	551	532	982	286	102	36563	7720	2026	32	9775	26435	2306	9035	277	4574	946	568	2159	8682	1327	8261	196	886	7559	973	823	2138	253	1934	423	6598	7718	1831	1388	3505	4489
2591	1869	429	172	41	1775	3575	166	2271	235	5205	1025	622	603	395	417	1126	126	234	29873	4496	1969	336	8126	23981	4253	10358	584	4979	625	668	3436	9248	1588	8274	171	1746	7156	829	402	1003	326	1198	334	6900	9705	2096	1165	4401	6596
2592	1309	592	168	211	1672	3849	256	1606	137	5462	661	438	672	412	1213	1288	211	339	21644	4037	2394	607	8191	29935	6969	8726	492	4184	262	385	3107	9274	2004	8781	234	1727	6876	628	399	1312	430	949	316	4965	6502	1381	1112	3994	11392
2593	1841	487	369	225	2178	4636	479	1399	79	5537	472	540	557	673	1329	1780	496	165	11629	5168	2691	311	7849	25847	5383	11198	118	3553	305	447	1901	8546	1839	8468	550	1063	6234	540	1066	1459	386	850	162	4606	7449	660	855	3561	8931
2594	1726	433	552	176	2477	4256	1140	1192	23	5430	330	688	754	936	857	1869	537	76	9534	5344	3272	143	6376	13621	4166	14080	0	3331	303	350	2601	7914	1472	6906	465	1158	5519	681	1680	1851	756	879	138	4697	12829	477	471	3047	7533
2595	1052	1086	648	212	2213	3235	1320	752	175	4109	781	698	759	865	915	1802	342	80	12089	4329	3294	479	3947	22138	2803	16150	1	3155	375	177	3402	6986	1259	5648	226	1824	5614	897	1130	2303	1583	1625	384	4569	9150	836	197	3102	5448
2596	1080	1154	454	179	1760	3861	771	1061	549	2692	1350	413	740	434	1350	1289	78	184	11493	4617	3076	506	3819	17065	4464	17385	76	2567	608	338	2601	5488	1276	5435	374	1334	6971	964	476	2298	1383	1680	760	5958	8194	557	967	3876	5060
2597	1440	1113	557	97	1678	4878	638	1936	724	2756	830	426	1201	224	1053	497	182	629	11066	7013	2603	231	3878	16149	2897	14926	238	3247	570	326	1591	4397	1291	4032	333	715	7746	965	554	2429	725	946	579	5650	8277	292	1977	4284	4203
2598	1359	1939	991	13	1802	4702	730	1694	637	3144	281	996	1135	582	445	210	1549	653	9374	7774	1800	53	3182	16929	2204	7195	245	4264	443	227	1499	5210	1288	2767	126	519	6566	783	824	2407	571	684	342	5740	5692	648	1546	3549	5518
2599	1685	1058	866	7	1847	4369	866	957	498	2755	408	1376	471	859	696	272	2412	497	7298	5596	1780	1	3181	15047	1656	9396	150	2464	439	611	1526	9415	1384	3637	101	609	5235	786	1608	1572	679	808	269	5513	9923	922	775	2838	9953
2600	1560	462	648	160	2585	3353	727	856	513	2586	503	903	432	808	1231	804	1308	597	6630	5693	1709	15	3905	16801	4525	14716	60	2067	483	876	1261	7437	1435	6413	208	696	5181	856	1778	1108	430	1405	255	5181	7275	1092	601	2902	7181
2601	1488	568	813	333	2298	3269	419	714	362	2758	324	913	1012	422	1369	1247	739	438	7966	6100	1502	63	3789	19484	4377	6530	2	2839	575	979	1305	3908	1373	6989	226	588	4207	1160	1186	1111	445	1781	528	5366	10218	1828	796	2366	3420
2602	1887	547	1098	135	1539	3405	299	812	298	3299	274	1254	1435	171	1004	966	729	264	10540	3858	1444	167	3972	19744	3968	5111	28	2976	910	2048	2066	4488	1531	3877	167	377	2804	1700	1023	952	533	1378	842	4566	10355	1364	1364	1808	3866
2603	1288	543	1219	4	2290	2320	185	966	356	2926	426	671	1491	132	780	517	355	178	8673	3504	1843	328	3280	16036	3267	9544	124	2874	1358	2176	2708	4944	1587	3781	71	271	2499	1308	890	1398	729	1048	861	4408	12041	396	1194	1257	4079
2604	555	441	619	0	3234	2958	295	730	113	3467	363	432	1280	278	1202	370	132	223	6786	2878	1427	850	3060	12698	432	10104	92	2508	943	862	2903	3471	2046	5460	32	536	2390	560	1197	1516	886	1370	697	4646	12279	172	959	1426	7459
2605	629	362	217	0	3075	4557	797	417	50	3013	352	515	1180	1043	1013	489	90	285	6850	2176	1528	1097	3653	16283	1435	10471	10	2486	345	478	2312	3595	2115	5483	152	924	2894	601	1429	1139	676	1883	376	3756	22768	534	1350	3182	7220
2606	708	231	302	29	2400	4110	1409	378	240	1847	616	622	911	1355	727	383	213	265	7394	2445	2790	589	3266	14174	2817	7635	4	2233	413	775	1637	3860	1486	4470	384	761	3510	720	1191	786	687	1604	187	3201	12668	599	2021	3925	5853
2607	686	107	666	63	2284	3638	1182	649	335	2599	693	663	526	786	743	838	271	359	8530	3983	2584	205	3199	19864	2546	14382	43	2088	763	1363	1739	4269	1074	4650	366	556	4894	891	1237	723	807	1502	185	4026	7981	604	2428	2867	6521
2608	558	97	956	35	1948	4833	586	1297	154	3141	839	755	306	438	698	1793	268	498	9322	4418	1711	123	3957	12557	2187	8485	73	2158	1058	1227	3126	5443	1101	5179	255	900	4011	923	2303	859	677	1695	188	5518	8659	581	2351	2266	4360
2609	500	89	803	4	1278	4961	485	2062	205	2974	1307	924	287	335	1094	1449	388	410	9623	3183	1988	123	3891	10991	3923	9201	118	1882	913	1161	3562	5709	1157	3467	502	1192	2368	964	3105	645	579	1960	535	5941	9913	209	1718	1993	3873
2610	923	260	355	40	1956	4868	603	1454	360	3223	1498	698	585	287	1772	439	464	166	9546	2472	2834	159	2297	11170	1687	7966	176	2445	775	2412	2761	4934	1188	2597	516	894	2824	1039	2472	423	299	1502	927	4672	8347	14	1605	1738	7518
2611	1609	652	134	62	2374	3509	558	1161	178	3908	986	482	901	327	1672	340	399	93	8689	2574	3378	177	789	10149	4234	9367	214	3445	982	2695	2297	3134	1086	2727	184	506	2442	729	1517	591	250	959	717	3275	6128	82	1516	1260	5692
2612	1562	687	251	46	2129	2628	393	1246	153	4353	778	560	827	484	977	864	503	136	9506	4901	2415	150	1110	17225	3927	11087	289	3063	1022	1829	1597	3483	576	3974	187	402	1972	572	1013	1224	599	1405	347	3521	8287	405	1420	1651	7854
2613	1271	347	691	138	2298	3315	429	1151	416	4336	1388	621	877	631	715	1005	580	315	9582	7192	1917	72	2254	22056	2382	13453	278	2725	1496	1542	1343	4421	171	5283	296	211	1376	402	662	1265	857	1881	137	5374	8160	1011	1768	3025	6422
2614	862	273	954	188	2202	4725	448	1366	361	3609	1413	620	898	775	763	718	557	533	6633	8243	2253	70	2416	12701	1897	14179	84	2955	1306	1173	2719	3923	284	3931	490	416	1905	211	488	874	576	1473	273	6252	10496	1001	1611	3617	3697
2615	836	359	1044	154	1327	5538	353	2174	115	3579	661	654	776	414	742	677	666	692	4099	7151	1651	123	3608	11192	881	11427	188	3145	540	679	3998	4485	583	3440	521	1605	2882	512	876	1216	565	1097	553	4965	14037	366	1624	2413	2935
2616	1280	484	769	122	956	5567	465	1923	65	3464	262	967	618	33	645	734	437	715	5873	3835	682	223	4679	17408	1533	8121	673	4152	555	557	4277	7273	1309	3751	336	1856	2368	922	1392	2523	943	1556	602	4398	11703	228	1630	1520	2195
2617	1257	391	360	133	1310	5710	940	1450	46	2746	306	695	461	252	759	1183	92	467	8445	3687	439	187	4013	24905	1872	10105	578	4926	487	763	2937	7285	1714	3232	218	1312	2145	1500	1739	3597	1456	1766	447	4196	12503	277	1533	1620	6707
2618	950	442	372	299	1897	4747	973	1445	13	2229	251	127	761	719	828	1331	61	358	9682	7619	601	86	3049	27376	2017	11813	94	4284	350	681	1800	5003	1311	3127	109	1200	2158	1597	1839	3494	1767	1380	470	3961	9691	626	1376	1588	5225
2619	1244	590	419	558	2816	3656	523	919	126	2529	143	39	635	720	672	854	44	415	11586	18200	1035	85	2919	28135	3924	10242	31	3924	403	413	1208	3576	1406	3827	186	1031	1870	1170	1507	3214	1283	1468	737	4504	9033	818	1475	1451	4411
2620	1984	382	194	758	2657	3285	330	1134	309	3527	315	227	532	724	460	683	202	231	8142	37696	1379	116	2652	22059	4232	8491	301	3256	294	500	985	4008	2263	5103	301	1213	1741	716	988	2683	814	1442	1201	3800	12033	480	1563	1950	10486
2621	1966	196	98	485	1912	2617	245	1658	213	3548	286	499	703	685	468	808	558	147	5299	56677	1777	455	2826	20287	2002	8218	634	1744	222	867	1405	4710	2424	6067	186	824	1925	526	618	2091	429	920	996	4282	8512	911	1226	2326	6963
2622	1362	235	250	89	2038	2465	327	1396	383	2569	329	701	966	496	592	774	755	283	6122	60331	1435	941	3076	20018	3905	10508	439	863	391	1299	1737	3920	1754	5802	31	645	2353	955	440	1420	490	534	334	4879	6844	2131	1945	2740	3453
2623	1192	132	585	1	1604	2560	784	1364	613	1853	1219	758	1209	366	911	662	797	580	6536	37608	1532	736	2295	14549	7313	9983	397	1339	377	1320	1872	4160	1341	3064	11	985	4031	775	589	1137	688	720	147	4570	4964	1695	2496	2575	1424
2624	1121	95	1016	0	1061	2999	831	1224	424	2204	1336	1212	1351	165	1298	353	714	525	5693	23598	2083	333	1932	15354	5720	5939	808	2151	196	1400	1581	5513	2313	2245	195	672	6001	308	889	1368	800	1171	146	4451	6681	660	1916	1586	1617
2625	929	243	1611	0	1275	4496	726	564	247	2630	730	1465	1613	110	1284	165	425	156	5210	14086	2004	225	2025	13894	5057	5428	809	2031	276	1114	1211	6685	2739	3718	568	239	6261	679	1469	1584	757	1373	350	3960	7402	661	1569	1381	5578
2626	993	366	1552	6	1048	4514	984	294	104	3402	1110	913	1313	101	840	367	158	65	7532	7638	1282	147	2373	11890	5212	7267	780	1525	436	741	1390	7835	1829	4516	743	223	5368	1113	1685	1227	552	1370	497	3640	10254	707	925	2008	5163
2627	1114	401	1043	48	1006	3608	761	395	5	4306	955	709	814	135	579	955	65	141	10115	6224	833	82	2188	10924	3879	6246	529	1099	526	652	2217	4887	1101	3575	546	188	4633	685	1097	774	437	1081	341	3241	6243	826	482	2821	2497
2628	1023	223	565	118	2145	2909	415	657	0	4194	326	776	608	228	551	1172	60	324	8912	7403	782	104	3194	17953	2834	7878	282	1005	720	470	2891	2837	864	5278	359	193	4233	106	689	1041	400	1306	375	3205	6730	643	873	1985	3730
2629	1125	182	164	144	3021	2313	208	1128	13	3173	273	397	404	293	620	1239	108	576	6616	9934	764	291	4164	15579	4455	9384	196	1332	583	324	2129	3492	900	7415	501	391	2742	66	1001	1570	371	1570	778	5071	6915	164	1199	970	4252
2630	1036	417	149	68	2838	3186	125	1271	96	2159	362	90	732	314	981	1533	237	614	6365	10429	1018	337	3254	12811	3754	8449	433	1480	386	248	1560	5194	882	5791	692	614	2141	192	1481	1974	591	1496	1206	7079	8981	80	1472	1281	958
2631	495	469	191	3	2500	3812	300	993	116	1650	323	98	1305	298	1184	1076	719	398	8241	6750	1267	211	3007	14253	2837	7693	800	1743	468	284	1056	6313	1236	4995	522	751	2269	399	1218	2201	1160	1595	798	7144	8972	230	1972	1605	2848
2632	272	427	284	0	2210	2275	848	1301	33	1923	708	138	982	377	1177	460	677	229	7596	4606	1596	299	3106	21616	3228	7888	436	1677	631	466	713	5978	1239	5224	204	1485	2661	454	1092	1855	1238	1288	511	6229	10436	340	2148	2106	4976
2633	652	614	265	1	2388	1927	994	1786	18	1707	1025	133	450	451	1253	151	133	397	6068	4809	1635	608	3634	15857	1635	9652	93	1599	492	615	572	4824	1022	3293	313	1986	3479	945	812	1223	629	1151	824	5068	7255	268	1702	2719	6034
2634	1109	806	314	73	2253	1949	506	1442	270	864	1012	478	608	475	1382	345	27	1142	5387	4395	911	620	4881	14671	1499	10260	231	1901	285	492	686	3783	912	1838	575	1205	4302	1593	256	703	462	1057	1092	3529	6598	291	1535	2286	2791
2635	969	631	405	185	1175	2542	461	1028	493	1042	1390	856	830	497	841	997	369	1367	5271	4073	537	378	6195	13703	1329	9838	194	2583	222	246	1080	3450	1127	2151	714	590	4271	1234	166	424	509	1259	1124	3132	6935	253	2045	2258	4057
2636	1166	321	410	117	842	4070	1172	734	281	2161	1341	674	487	683	592	1055	961	1206	6432	5017	877	144	5530	12716	2069	12731	106	3570	154	191	2108	3842	1200	2373	792	691	2646	629	247	299	579	2153	568	3305	6955	62	1632	2234	5372
2637	1311	116	552	9	1588	4932	1887	733	127	2482	970	944	470	468	993	933	961	1023	8259	4584	1579	124	4171	10868	5043	9936	166	3064	245	334	3524	4143	1088	2643	614	648	1724	307	412	478	542	2401	412	4396	8200	12	1052	1844	5821
2638	698	761	589	0	2632	4464	1386	1489	197	1921	777	1119	554	108	1089	779	648	771	7962	3588	1529	80	4043	7754	4753	10337	378	2281	336	540	4171	3096	1009	3556	389	449	1998	325	546	614	472	1933	638	5978	7103	55	1317	1824	2808
2639	583	1372	607	0	3377	2716	768	1663	161	1631	1069	870	333	45	1191	331	681	465	6766	3695	2037	15	4387	13353	808	6803	592	3234	244	442	2904	2346	895	3753	345	356	1667	554	1012	825	439	1764	521	5917	5582	83	2013	1766	2186
2640	1108	737	506	22	2736	1834	856	2047	131	1496	1146	641	196	84	1494	213	561	147	7496	3951	2597	176	3780	15361	3728	9385	622	3490	233	553	1430	4177	993	4140	407	498	1276	509	1469	1270	355	2115	497	4662	7266	203	2642	2532	4212
2641	986	312	687	106	2038	2642	733	3563	145	1329	940	363	446	123	1132	305	339	43	8364	3212	2010	633	2375	14592	3683	9769	1091	2144	280	985	1497	5416	773	5677	295	575	2232	391	1152	1206	488	3031	415	4429	6595	223	1936	3414	2314
2642	519	215	1018	106	2349	2796	653	3265	81	1684	711	329	754	46	694	269	167	9	7606	2094	1636	953	1702	15259	4065	9650	891	1610	354	823	1650	4623	1135	4859	191	605	2958	664	876	1003	652	2950	338	4605	4940	144	930	2662	5378
2643	829	89	718	33	1910	1753	918	2349	18	1874	279	405	953	31	682	322	251	117	5996	1582	1765	736	2050	11163	3029	10411	146	1631	473	330	1356	4361	1814	3121	323	943	2430	801	1084	1245	743	1834	460	4123	3128	445	742	2287	3627
2644	949	168	294	52	1277	1204	1024	1903	0	2202	29	228	1242	135	765	333	483	238	6152	1648	1547	283	2247	10402	2821	10130	41	1750	517	334	1381	5829	1631	3550	931	731	1845	591	1004	1064	764	1200	626	3673	5819	491	860	2796	8105
2645	1042	191	181	136	2009	2359	669	1313	0	2273	85	41	919	273	844	248	372	144	8007	1729	1409	137	1611	9063	1977	11551	117	2596	607	565	1397	6653	1319	4541	1049	522	1593	484	904	681	415	1117	636	3717	6459	231	1316	3084	6531
2646	1173	73	239	543	3538	4201	459	985	39	2350	338	18	426	368	691	631	291	86	8495	2299	2010	268	1835	11327	2445	9341	130	2622	578	421	1767	5711	1154	5943	561	788	1077	730	1109	824	629	1519	623	3546	6095	272	1838	2586	2180
2647	1023	7	575	624	4074	4756	554	692	128	3048	416	199	773	445	785	1310	454	281	7821	3220	2267	371	3039	12549	1604	9973	183	1598	592	426	1732	5212	1118	8371	361	551	700	848	1050	1612	882	2045	642	3040	10730	458	1673	2867	4490
2648	940	77	570	173	2879	4691	1366	571	163	3148	315	415	923	661	1119	1429	500	555	8410	4120	1409	387	3530	13865	1703	9103	214	1647	697	677	1989	5271	1057	7319	283	242	1556	614	715	2090	715	1880	578	2292	12408	899	958	3747	4273
2649	1011	148	178	85	1921	4923	1836	632	136	2683	439	407	634	689	1355	737	660	502	9743	3691	799	303	3494	12824	2376	10641	176	2544	638	666	2923	4426	939	3964	386	315	2156	604	898	1962	769	1090	919	2116	8134	761	680	2918	5287
2650	785	133	172	203	1882	5476	952	564	95	2380	634	350	464	333	1072	373	640	418	10101	2866	1710	91	2994	11876	1918	8704	530	3025	647	608	2268	4018	1549	4334	279	677	1724	624	1552	1887	798	827	1021	2344	3543	331	1372	1522	3797
2651	502	174	385	181	1816	5454	642	1115	86	2021	937	350	498	85	788	751	613	392	9058	2970	2346	0	3193	12726	1953	5415	864	2606	652	686	1473	4351	2058	6395	36	2332	1680	625	1859	1195	958	796	701	3335	2990	280	2672	1039	3379
2652	536	173	472	97	1671	4016	1255	2690	83	1448	864	432	836	49	782	970	453	166	6458	2667	1356	0	3484	11712	1494	6151	630	1834	489	1265	1636	4484	1477	5062	3	2723	2032	630	1663	627	888	708	966	4452	5565	397	2992	1140	4066
2653	568	58	289	55	1516	3109	1231	3036	77	1439	1087	434	1054	21	1124	877	219	89	5443	2462	1144	8	2514	11716	1751	11887	518	1933	603	1321	2203	5551	1258	2516	48	1881	2868	571	1114	653	773	698	1676	3575	7933	735	2687	1429	2940
2654	648	62	207	12	1332	3576	782	2187	123	2434	1228	467	1281	158	1116	660	220	363	6467	2913	1806	61	1590	18795	2942	7715	430	2139	703	610	3422	6148	1846	2140	151	1624	3677	603	674	739	802	941	1917	2720	7440	574	2979	2084	3074
2655	506	167	523	2	1435	3085	704	1636	171	3586	615	523	1970	454	410	475	335	703	8656	3064	1859	217	1875	13123	3577	4427	131	1934	353	564	3292	6710	1442	3689	186	1719	4400	683	769	798	780	1040	1516	3578	8892	160	2418	3144	5668
2656	271	196	854	60	1457	2154	402	1131	455	3530	477	456	1706	487	280	512	702	746	7824	2398	1513	290	2782	12564	2300	8214	2	2202	158	571	2516	8240	965	4464	366	1660	4436	831	988	844	712	766	1067	4181	6518	28	1494	2916	3513
2657	1067	505	1060	125	1884	2467	272	609	569	2148	412	508	701	1022	887	698	755	393	6329	1414	1110	159	3325	11533	1980	10979	12	2545	305	552	2741	7293	1481	3628	674	1655	4292	762	895	1163	719	852	847	3929	5082	51	1441	1917	5927
2658	2214	813	1029	68	2076	3293	370	769	289	1967	210	397	442	1642	1233	871	1228	51	7634	1054	764	33	3764	11503	2730	7928	114	2103	353	1041	3337	6153	1944	3800	514	1127	3048	397	878	1396	1018	1549	522	4148	7522	212	1873	2027	2768
2659	1900	614	613	3	1858	3631	421	1130	138	2624	313	346	209	1196	822	926	1658	49	6979	1762	768	23	3465	9833	2838	10336	182	1705	215	963	3002	5680	1787	3600	293	429	2013	218	763	1657	1125	1896	367	4227	5982	386	1699	2433	3409
2660	1206	573	276	0	2347	3228	238	920	207	2796	244	760	216	675	312	789	861	111	6842	2346	915	61	2134	12738	2423	7158	127	1435	211	558	1623	5966	1076	3163	354	169	1923	517	896	2246	869	1225	580	4124	3262	405	1185	2948	2233
2661	881	680	551	4	3108	2731	203	717	676	2227	225	832	504	595	193	485	320	339	9030	2295	1046	92	1467	11687	3335	11583	238	2309	475	288	1175	5636	889	3400	394	197	1924	918	1545	2255	508	542	653	4177	4533	334	787	2799	2334
2662	696	556	789	43	2426	3160	415	1034	1128	2481	451	653	741	765	469	1029	191	501	9558	1999	1628	194	1285	14360	2966	14547	472	2829	797	75	1495	6208	926	3860	414	285	2283	711	1759	1503	862	587	501	4047	6629	164	657	2184	3794
2663	1216	557	577	61	1196	4059	331	1357	826	2490	593	763	572	1223	935	1277	85	246	7866	2038	2149	267	1844	13067	2220	9518	339	1859	793	146	1633	7088	1029	6923	511	135	2202	364	1167	1107	1691	798	514	3472	8408	169	679	2244	2685
2664	1698	550	338	21	1104	3908	165	838	241	1712	767	611	238	1142	1061	759	123	24	5827	1903	2486	242	2807	9989	3429	7450	120	1258	474	613	2108	5129	1082	7629	457	118	1708	267	965	1573	2062	664	525	2648	6262	399	611	2366	1483
2665	1509	326	209	0	1615	3614	294	273	63	1193	557	450	482	532	1200	723	257	0	6081	1388	2156	170	2826	11471	2803	7836	478	1556	182	1357	2796	3079	820	5052	193	435	2675	358	984	1481	1658	381	553	2759	4110	780	659	2235	2400
2666	1166	180	287	67	2118	3549	599	433	55	1863	253	787	808	384	1368	927	511	0	6736	938	1262	164	2666	7490	2802	9229	792	2323	287	1283	2361	2626	1210	4682	111	581	4130	780	976	878	996	295	619	3851	4470	827	964	2337	3300
2667	772	272	473	309	1998	2703	899	690	12	3099	405	1119	411	291	1743	1143	647	47	5684	1086	1044	273	2853	7436	2947	4991	442	2899	761	858	1474	3185	1895	4956	448	448	3947	1009	1486	453	604	478	525	4112	4588	498	1252	2478	3141
2668	601	329	554	349	2097	2271	1292	609	33	3717	774	706	444	501	1967	1068	676	171	5102	1780	1124	390	3359	8516	894	5323	162	1907	1219	774	1213	4526	1979	4945	728	833	3421	1140	1815	488	461	1093	489	4209	4336	300	1159	3030	3051
2669	760	182	475	319	1883	2375	1237	473	147	2981	805	195	1124	859	1111	1004	1187	171	4729	2291	1373	296	3733	10068	2987	5304	234	918	968	609	1078	5213	1714	4055	486	1403	4781	1289	1680	547	605	1455	421	3701	5436	181	1370	4038	1644
2670	1363	124	204	391	2359	1945	818	504	301	1711	408	173	1179	864	803	1175	1163	86	4411	3026	1397	256	3291	7141	2745	8955	262	1110	422	654	1273	4840	1158	2708	238	1216	6375	750	1991	393	992	1808	190	3805	4884	243	1229	2794	950
2671	1872	134	130	289	3023	2527	397	577	619	1445	155	211	823	495	940	1116	553	102	3886	4576	1001	216	2428	8928	2025	8875	113	1518	390	861	1918	4822	898	2691	77	413	5242	461	1968	447	1083	1747	117	4367	3451	368	827	1648	2350
2672	1833	264	359	204	2111	4232	313	665	587	1464	157	156	791	278	623	816	464	148	4081	4101	822	59	1796	12854	2081	10049	7	2010	424	932	1626	5648	898	3572	11	321	2837	623	1096	604	709	796	270	4635	3005	327	1376	2387	3598
2673	1639	673	954	109	1203	3866	315	487	226	1237	358	207	706	688	730	536	544	121	5706	2359	1199	130	2027	12163	2040	10223	54	2546	335	1199	1133	5595	540	3227	49	689	2106	397	587	855	491	420	428	5034	4727	147	1546	2636	1590
2674	1340	1202	1111	148	1368	2293	527	284	117	1223	674	567	587	768	1184	637	471	169	6325	1909	1492	277	2336	7718	1698	10303	175	2202	243	1616	1158	3437	653	1511	84	671	2910	179	472	1467	748	446	295	4888	6414	311	961	3031	2226
2675	830	1013	1096	797	1855	2427	666	685	88	1472	550	716	699	405	685	771	184	359	7445	1980	1716	433	2224	10077	1831	7147	193	1858	287	1415	1947	2190	878	1458	155	394	2938	134	354	1419	1036	564	317	3500	3645	758	907	3529	3684
2676	716	355	1822	977	1728	2791	812	1199	65	1570	154	600	561	225	263	1103	120	513	6998	2564	1561	386	1889	14628	1894	9746	82	1517	539	1269	2936	3658	1033	3053	172	333	2549	72	425	1008	811	951	570	3466	4520	823	1061	3548	5911
2677	1612	306	1930	369	952	2113	731	1159	65	1789	80	630	366	380	452	1121	350	415	5382	3207	1245	270	1693	14091	1331	8144	19	1411	936	1365	2481	5611	1030	4374	98	515	1683	271	689	1009	602	1416	439	5831	7306	517	1349	3700	2986
2678	1865	728	1110	124	754	1816	458	795	46	1922	103	507	832	643	597	1650	386	120	5344	2481	1420	223	1899	8878	977	6369	215	1704	1160	839	1392	6312	947	4437	60	746	1115	392	898	1165	650	1231	135	6385	3927	426	1539	3529	1614
2679	1060	747	604	38	1290	2947	580	1000	18	1283	104	1032	2728	660	1101	2146	333	1	6297	1849	1456	165	2354	6042	1518	4906	664	2377	634	413	1541	6507	805	5555	47	1023	2150	416	699	1150	610	861	110	4381	5040	352	1516	3399	1491
2680	878	457	485	2	2165	3677	499	1281	55	1407	110	1958	3439	623	1202	987	451	15	7203	1492	1440	136	2798	9507	1612	7799	678	2468	316	543	2221	4897	807	6783	319	904	2511	691	672	915	553	809	131	2959	4028	183	1695	3141	3074
2681	858	810	470	35	2375	3147	272	1224	73	2216	233	1630	1984	336	499	290	660	135	6515	1810	1244	137	2494	8436	2750	13504	275	2137	547	890	1624	3961	1883	5935	853	598	2032	790	760	717	750	447	171	3474	5964	594	1373	2205	3455
2682	1009	1607	461	72	2255	2596	129	919	116	2248	513	815	1031	241	189	319	1090	177	6432	2315	948	134	1638	9734	2413	14596	70	2563	863	1215	783	3896	2644	4047	793	571	2927	726	519	956	980	224	314	4888	5288	866	682	1443	4687
2683	1338	1787	470	78	2431	2632	296	880	109	2499	584	377	892	631	314	729	833	56	5960	2720	1146	87	1503	5872	1183	8082	30	3543	898	1694	1702	5074	1900	3696	567	681	3216	340	319	1055	706	606	425	5264	2254	547	685	1265	5015
2684	1133	1099	482	55	3192	3095	561	693	160	2557	386	377	914	757	591	1252	252	0	5532	3404	1385	81	2539	14126	1474	7506	61	3423	573	2011	2778	5522	1075	3594	475	689	1851	188	837	1644	746	1502	331	5868	3615	456	951	1471	2057
2685	1245	552	328	12	2793	3491	397	602	365	1906	588	442	717	532	938	2038	39	0	5990	2333	1167	161	2690	11345	2713	11810	47	2436	835	2121	2392	4281	734	2795	153	798	1038	488	1625	1654	830	1688	299	5472	2495	368	791	1734	2012
2686	1350	423	344	0	1605	4722	294	999	253	1451	1298	550	894	799	1011	2425	304	0	6641	1505	1329	219	1751	11193	3709	11330	46	1550	1423	2255	1709	4283	718	2924	136	962	1004	827	1453	848	1178	1028	321	4961	4274	318	734	3023	3903
2687	1212	284	344	28	1265	5227	537	1368	382	2423	1315	468	1495	967	1266	1492	653	15	5721	2133	1849	198	1423	8465	1916	7660	102	1547	892	1601	1401	3705	1352	4575	466	1106	1064	860	1060	781	1560	844	213	6346	4298	322	1800	3602	4169
2688	1799	297	230	217	1090	4948	961	1160	1227	3028	884	338	1858	609	1316	718	952	135	4551	1762	1490	227	1692	6655	2821	8540	86	1821	302	1280	2055	2913	1350	5009	540	1007	1932	473	1712	1022	1146	849	252	7112	2947	175	2499	2918	3004
2689	1940	475	269	277	953	4011	1446	749	1293	2622	389	775	1525	357	1279	702	1003	184	4730	1495	1337	218	2042	12969	4361	12559	25	2494	494	898	3147	3642	731	4394	302	727	2167	131	1511	1246	934	413	555	6084	4335	256	1847	2370	1946
2690	1567	884	351	117	1371	2902	1188	725	549	2232	392	1179	886	281	845	1002	578	122	5683	1558	1696	160	1944	15597	3623	12254	3	3327	860	556	5166	4656	569	3846	421	392	2406	117	832	1548	738	705	556	4812	3250	389	1477	2365	727
2691	1085	1223	292	3	1685	3127	899	851	232	2339	669	1121	473	167	267	867	190	49	5425	1738	2640	373	1805	14394	1970	6201	73	3986	980	624	5595	4153	920	3762	774	611	3076	353	738	1748	371	1506	281	3406	5797	248	1218	1628	1145
2692	909	1235	317	96	2298	3847	615	1141	130	2298	611	625	822	98	691	616	99	8	4726	1516	2261	415	2407	12127	2345	6286	181	3318	1196	1017	4328	4211	1140	4068	561	682	2419	469	513	1783	541	1320	293	2988	7023	220	765	1406	1272
2693	1335	722	690	261	2587	2595	345	750	33	1827	484	301	1139	450	1495	557	268	0	4863	1348	1431	355	3003	12477	1471	9182	216	2989	1265	1137	3373	4315	1081	4600	125	428	1644	273	578	1056	558	603	223	4140	8968	178	725	2028	1708
2694	1328	160	713	228	2050	1761	365	251	6	1937	457	344	781	1311	1586	573	680	11	5570	1411	1335	264	2940	17628	2591	7659	138	2911	1009	972	2897	3975	1926	5246	24	313	1189	261	766	751	294	525	149	5681	7670	120	1014	2153	1581
2695	639	159	647	236	2826	2353	256	509	46	1571	470	318	754	1397	1374	436	910	124	5646	1001	969	63	2878	15393	1246	9016	27	2079	464	994	3930	4064	2027	5808	77	467	1209	668	638	821	337	736	192	6250	5551	195	1218	1860	3894
2696	293	175	599	248	3172	2542	208	1350	67	1277	895	287	1520	763	1577	593	471	253	5592	955	1324	0	2304	9379	1967	10073	3	2812	111	1209	3755	5005	927	5632	180	773	1579	857	683	916	340	678	323	4996	7622	216	1236	1772	3139
2697	517	214	365	82	2266	2541	195	1478	135	1589	860	585	1800	659	1017	875	186	363	5820	1509	2143	18	2258	12256	1221	6834	60	3891	387	941	1870	4434	675	4638	274	875	1763	723	1165	1086	280	530	511	4283	4924	262	1616	1998	3093
2698	1057	318	176	0	2240	2079	270	692	216	1840	314	754	962	660	918	897	188	329	7497	1985	2411	59	2241	13896	1088	11747	168	3395	878	322	1019	4081	701	4612	450	523	2110	783	1387	728	356	483	601	5051	8127	436	2161	2404	3367
2699	1451	333	270	14	2562	1320	296	475	180	1709	492	849	962	602	1028	838	315	74	6892	1825	1885	87	2958	10846	3004	10264	206	2502	750	150	1338	4534	929	4394	437	485	2782	818	1286	316	464	587	1042	5731	6102	608	1836	2105	3349
2700	919	414	868	132	1706	2384	200	723	215	1183	761	1106	1537	632	843	635	497	84	6507	1816	1659	127	3161	11731	1979	8762	480	2840	303	155	2120	4734	1280	4268	101	789	2244	1052	1080	551	717	910	2077	6166	4514	603	1308	2060	1771
2701	548	382	1254	241	1470	3194	231	1050	405	1079	720	1005	1854	827	767	422	441	267	6514	1477	1603	85	2353	14534	2997	7052	568	4021	52	216	2286	4899	1388	4433	48	656	1450	1119	947	858	854	929	1881	5714	7305	365	1582	2238	2425
2702	771	572	680	230	1660	3640	472	901	439	1253	519	740	1447	741	911	441	590	492	5261	930	1345	7	2200	19040	3091	6716	201	3486	2	522	1832	5292	1603	4566	205	248	2267	712	938	878	540	1234	992	3739	4442	305	1576	2820	2668
2703	670	802	186	130	1556	3795	632	794	293	1382	578	917	821	463	647	791	907	735	4876	1076	1159	0	2311	26690	3708	8156	101	2208	93	894	1523	5384	2046	4820	296	279	2115	320	1151	811	660	1789	787	4733	3627	292	1908	2434	2737
2704	451	704	135	22	1412	3271	818	987	223	1241	1022	819	738	423	931	795	826	827	4848	1666	2083	0	3476	59636	5246	9258	103	1757	338	858	1609	7476	1873	6042	173	776	1830	255	1470	689	961	1396	550	6175	5783	294	2259	1311	2471
2705	748	632	217	0	1094	2209	569	1124	147	1134	1094	473	760	577	1656	686	704	584	4780	2507	3155	6	5432	80801	3226	7972	78	1801	340	425	1773	9911	1045	8073	81	825	2258	338	1271	754	891	1339	495	5789	7552	202	1513	2018	3148
2706	1135	577	382	0	1464	1559	270	895	109	2221	834	240	675	581	1913	651	861	265	5322	3545	3101	46	9109	73700	1807	8394	138	2031	131	576	2202	9637	551	12409	203	576	1567	300	786	579	731	1959	727	4869	4662	253	1475	3619	4462
2707	869	432	635	0	1657	2052	192	891	268	3014	531	403	845	434	1597	407	893	516	6274	3394	2035	61	13180	51449	1532	11719	239	2819	287	939	2219	7025	589	13924	321	697	969	306	493	744	528	2916	668	5286	5665	779	1970	3149	2261
2708	1104	500	597	0	1766	3551	243	1316	580	1955	241	453	1150	563	1660	325	621	745	8745	3483	1919	53	15350	36061	3780	7978	229	2732	510	748	2107	5883	717	13908	228	493	1388	785	651	1744	485	2540	558	5752	5931	1150	1072	2446	2120
2709	2027	601	614	0	1838	4441	738	1240	877	1865	311	243	1296	560	1324	474	188	494	9901	2956	2348	114	14844	16070	3591	9508	105	2352	463	862	1461	4411	551	10477	244	237	1870	983	855	1804	581	1798	791	4708	3886	1247	290	3354	5478
2710	1854	422	857	29	1625	3966	1055	635	773	2438	303	264	1463	316	660	595	164	113	8143	2233	2344	362	10016	11681	1820	8762	129	2348	481	1291	1029	4205	563	7765	325	303	1427	517	664	1041	776	1584	759	3511	5681	1006	146	3721	3344
2711	1356	149	976	63	1475	3360	999	482	383	2774	337	331	1697	355	544	741	302	48	6233	2227	2497	478	5213	17992	1028	10781	321	2939	507	927	1500	4406	601	7639	238	1190	1483	715	779	1058	860	1259	823	4844	8566	385	560	3581	2489
2712	1463	214	501	65	1285	2732	786	368	309	2405	533	506	1204	647	707	666	502	60	5919	1818	2261	159	4395	14243	1998	10095	284	3340	387	912	1603	3468	525	8057	106	2640	1399	1628	963	1261	1027	2019	994	7151	6533	688	1301	4506	3951
2713	1379	338	114	60	1538	2154	880	254	445	2877	469	493	435	1040	784	461	543	244	5361	1202	1506	8	4293	15273	1544	12446	86	3216	225	1026	1398	2680	1020	6345	262	3551	1286	1654	742	1101	759	2237	833	6760	5204	1271	1375	4000	3394
2714	1346	231	119	35	2511	2049	895	565	419	3436	347	351	574	945	737	563	448	664	4822	1363	1321	82	3993	16091	1810	11035	121	3917	301	742	1127	2935	1517	3550	435	2789	1810	677	482	1603	351	1599	783	5471	3546	835	870	2510	2864
2715	937	250	174	2	3348	2279	804	784	200	3252	641	728	626	459	648	623	542	581	4385	2017	1759	156	3763	10564	1759	3828	97	3542	574	519	1180	3262	1323	3789	357	1811	3299	298	388	1632	613	1404	765	5553	4216	373	697	2548	1722
2716	427	203	470	0	3884	3530	861	797	62	2854	689	924	875	346	484	534	799	373	5590	1932	2129	263	4211	10233	1365	6583	65	3484	736	391	1260	5286	804	4456	287	839	4628	1192	497	1373	726	2437	769	5788	3512	569	1247	4622	3002
2717	234	142	880	15	3103	3726	583	1596	213	2057	461	412	1396	516	262	298	796	327	6058	1347	1308	413	3700	20173	1747	4896	52	2932	961	314	1187	6549	504	5778	139	505	5647	1594	856	1208	982	2725	590	5449	3650	703	2493	5032	3125
2718	556	338	1037	57	2593	2061	477	2808	404	2291	338	190	1908	744	771	263	716	595	6606	986	950	662	2744	15562	1714	6998	10	2508	751	359	1781	6928	706	6563	137	634	8063	1111	942	671	1382	2156	660	4800	2426	336	2770	4551	2862
2719	1035	424	679	60	2205	2816	507	2172	318	2522	395	265	1771	603	1653	575	949	1191	6651	1173	1010	685	2793	10711	1330	5294	31	3179	276	547	2189	6622	1226	6265	326	502	10021	557	1097	517	971	1764	730	6480	4534	164	2237	3466	1680
2720	1475	696	321	87	2099	4589	289	1063	220	2039	436	492	899	536	1355	1033	1558	1648	4369	1345	799	443	2546	8931	1762	7103	157	3587	168	643	1844	6767	1317	4305	581	617	12363	417	1050	982	385	1876	734	7858	4962	201	1791	2065	1661
2721	1841	801	622	158	3145	4190	241	902	132	2117	251	845	660	640	1470	1238	1361	1238	4730	1580	594	336	2386	5905	2270	10174	170	3392	482	590	1445	7297	1171	2976	426	995	11505	569	773	1265	276	1428	699	7018	2702	154	1318	1473	1168
2722	2508	600	708	120	3665	3389	214	978	183	2629	357	1468	635	726	2194	1661	1110	579	7032	1270	1143	328	2176	7044	1558	5080	86	2466	714	437	1684	6325	1071	2951	84	1155	9229	724	922	1380	564	1639	718	4567	2487	126	851	2243	651
2723	2804	416	530	193	3128	2549	271	1382	299	2377	890	1863	793	965	2069	1795	1217	768	8272	1302	2511	184	2104	15938	1975	10784	60	2334	406	179	1446	3419	1008	3614	95	897	6046	675	1746	1295	777	2334	517	3989	4949	348	922	2442	1924
2724	1946	287	1252	428	2295	2114	525	1771	258	2845	1163	1256	898	981	1589	1418	1546	1069	6562	1792	3614	117	2394	21098	2516	11114	65	2631	209	329	2077	2645	941	4325	255	707	2586	512	1785	1174	877	1499	446	5142	4812	665	1124	2798	3023
2725	888	274	1750	331	2829	2744	635	1294	217	3292	779	590	746	718	2095	699	1723	1217	4684	1418	2849	186	2368	20396	1468	8380	119	3765	344	812	3066	3861	932	4679	305	800	1522	483	1508	1055	634	1520	718	6727	6166	606	1235	3676	2912
2726	1025	646	966	164	2886	2763	779	1141	122	2863	450	331	534	669	3548	529	842	824	5046	962	1297	150	2230	21605	1717	9600	288	4639	397	1048	3119	4235	1197	3459	278	655	2121	493	2203	1017	683	2484	874	5256	4443	489	1073	3177	1171
2727	1385	1051	321	130	3156	2452	677	1374	46	2179	1063	609	961	872	2859	1043	314	267	7664	1948	969	65	3788	26315	1249	7088	259	4399	436	1117	2571	4260	1826	3177	230	535	2972	437	2130	1490	1111	2259	548	3762	1488	620	447	1480	1189
2728	1800	799	123	123	3224	2336	429	1265	16	1926	1704	1008	1103	1203	1857	996	338	206	8482	2817	1224	30	5287	31049	2136	9804	58	3303	925	1804	2479	4524	2071	4528	348	310	3616	582	1646	2160	965	2163	304	4903	4774	1271	346	978	2646
2729	2231	344	549	58	2213	2562	458	961	165	2435	1252	859	911	1444	2378	789	249	115	9470	2462	1155	184	4541	27211	4002	6923	73	2976	977	1711	2140	4851	2758	6487	314	368	3645	743	1300	1971	535	2870	190	7816	7517	1257	822	950	3009
2730	1833	302	1721	95	1593	2164	734	898	555	2465	910	759	1001	2188	3815	782	93	77	10677	1985	1113	421	2917	15981	3664	8912	147	2453	585	967	1874	4657	3303	7407	202	803	2855	1109	1401	1492	938	3169	68	7776	4988	607	1185	1561	2092
2731	831	416	2076	173	2406	2491	867	1008	492	2049	1800	1513	688	1730	3850	704	345	377	10234	2322	974	374	2997	16445	900	5383	188	2678	420	696	2991	3635	3250	6722	609	991	2353	1042	1461	1354	1073	2214	62	6462	5198	607	1314	2393	3017
2732	431	392	1788	93	2378	3514	861	765	346	2566	2023	2237	677	641	2152	602	796	423	9676	2913	1025	729	2295	13948	1112	7185	517	3555	265	816	2984	3307	3041	6034	762	862	2842	713	1108	1242	753	1198	197	5185	3160	551	1791	3217	985
2733	591	290	1469	13	1788	3047	642	906	335	3745	1575	1579	869	536	994	703	706	294	9831	2089	1568	819	1768	9019	1225	7587	864	4687	244	993	1601	3914	2340	4681	403	626	3289	733	815	1363	504	1216	415	3710	3969	262	2197	3196	843
2734	989	159	1306	2	1784	1852	607	1323	135	3433	1308	958	905	848	1202	1122	667	483	8325	1500	1934	251	2542	9156	1504	9228	523	3910	506	1255	1396	5128	1135	5810	255	379	2553	478	487	1370	252	1313	686	3885	4061	268	2271	3421	1813
2735	899	128	1001	127	2801	2476	455	1774	11	3140	856	1441	801	1004	1873	1153	1599	453	8629	1453	1388	42	3303	6057	1299	8258	216	3347	877	884	2185	5034	999	7219	315	124	2806	407	442	937	352	1870	921	3939	7846	251	1679	4034	1756
2736	476	258	564	432	3578	2861	141	1856	33	2219	588	1624	1048	966	3784	571	1806	275	6887	1358	1382	139	4065	9915	2202	7289	277	2481	1208	554	3101	5272	1627	5816	531	225	3187	651	563	750	932	1917	1080	4288	3678	232	1537	4203	1503
2737	387	706	350	608	2854	3605	58	1044	146	1901	750	1130	1373	1080	6873	425	679	696	5383	1475	1649	313	3911	9782	3002	9671	313	1584	1739	985	2456	5415	2024	3927	446	978	3193	793	571	1014	1096	1145	709	4041	6489	159	1414	3666	946
2738	896	804	316	666	2305	5823	187	713	167	1852	1705	683	1017	983	11838	1107	93	756	7456	2117	1639	335	4007	12679	1746	7553	383	2527	1385	976	2226	4326	1578	2626	483	1394	2537	948	808	1392	741	736	941	3577	4539	33	1217	1679	758
2739	1543	514	179	410	2745	6006	297	1066	79	1455	2177	645	885	862	15071	1579	273	397	8509	3039	1509	414	4506	14807	3630	4878	420	3721	609	740	3100	2695	1288	3154	702	736	1377	743	803	1495	809	1282	1410	3952	3973	25	1280	1279	2578
2740	1400	349	65	59	2853	5235	444	1044	71	1515	1272	1072	879	808	15291	1358	298	349	7914	2316	1088	343	3442	13417	2908	7033	324	2614	349	541	3204	2336	1553	4782	1017	1080	1136	548	568	1549	1479	2133	915	3661	4865	218	1106	2518	3012
2741	1017	154	228	13	2719	6305	476	678	113	1759	1182	2884	807	460	11837	818	230	196	6109	962	1162	225	2531	9937	3684	10201	243	2334	831	251	2556	3295	1787	5367	1399	1913	1278	608	644	983	1716	2046	468	3853	5638	297	1043	3469	2822
2742	776	202	514	98	2631	8636	446	450	120	1969	2145	5050	1217	277	8647	471	207	96	6163	806	1501	459	2011	14475	2485	5812	539	3723	886	304	1055	3220	1476	5414	712	1557	1709	511	1332	696	1554	1628	360	3871	4525	139	1116	3931	2400
2743	526	687	918	173	1556	8624	324	379	39	1383	3012	7978	1100	442	4881	604	180	217	7876	1328	1843	642	1778	13342	1143	8944	670	4674	360	608	680	2665	1785	4555	118	531	2423	651	1669	1012	1177	1467	703	4138	8832	124	1113	3128	3523
2744	384	694	1333	165	1969	5641	585	714	0	1788	5570	7587	450	431	2777	637	482	420	7072	1972	2477	475	2147	10337	2067	11306	636	4259	678	1040	1370	3115	2514	3930	165	454	3842	1031	1743	1031	946	1954	807	3743	7840	317	1177	2678	3102
2745	515	347	913	178	2785	4043	1026	996	3	2427	9060	3833	462	351	2877	788	771	444	5791	2297	2420	211	2139	15267	2183	12568	438	2852	2208	1414	1422	3881	3110	2948	268	444	3565	1247	2409	1288	626	2208	1016	3477	8658	427	1294	3195	3524
2746	1252	238	362	344	2304	3747	974	1201	58	2185	11919	2236	544	205	3902	915	452	427	6476	2667	2104	99	2255	14173	1999	8869	222	2630	2705	1836	969	3106	2951	3435	300	367	2485	1098	3316	1809	673	2169	1361	4671	6982	361	1085	3946	4924
2747	1896	331	580	460	2590	3210	625	2178	165	1982	11077	3302	940	80	4670	606	240	591	8433	2606	1561	32	2108	8545	2366	8896	340	2496	1367	1895	1113	3104	2597	5035	230	349	2111	1016	3656	1641	939	1528	973	5848	6917	247	2043	2931	6052
2748	1791	637	1204	444	4151	2309	489	3204	129	1730	7023	3120	1871	151	5386	470	263	906	8094	4252	1330	58	2031	8837	2497	7683	380	2917	873	1426	2139	2831	1720	4728	130	552	1622	586	3661	2055	989	1102	773	6716	7592	479	3340	2012	4474
2749	1618	676	1493	246	4875	1494	485	2506	84	2605	4753	1825	2996	367	6207	984	330	940	6431	8570	1287	564	2377	11388	1718	6951	341	3404	925	1469	3450	2286	1298	3020	77	950	1154	235	3587	3712	1136	962	597	6000	4862	1007	3437	2079	2819
2750	1170	959	2393	208	3646	1891	1115	1034	125	3473	2651	1178	4303	631	5251	1939	474	780	6460	12923	1325	1167	3228	6728	1072	3661	480	3216	890	1381	4645	2384	1738	2418	111	1480	1357	342	5034	4220	894	1111	469	5361	5488	690	3442	1997	4264
2751	1099	1541	2519	475	3591	2817	1271	1246	70	2744	2050	2032	4986	503	3985	3107	716	264	5823	17415	2026	1102	3300	8172	1482	7506	540	2688	1030	1279	4273	3900	1527	3571	142	1321	1166	649	5599	3718	1053	1093	1172	5468	7307	431	2703	2048	3639
2752	1000	1920	1439	479	3680	2651	511	2682	74	2420	2839	4542	3749	275	3315	3319	1003	11	5551	18132	3166	816	2617	10253	1729	12336	577	1906	1944	865	4482	5314	1180	5197	419	1017	1170	900	4726	2035	1327	1203	2103	5555	10444	940	1778	3019	3777
2753	1207	1629	1532	793	2517	2186	340	2893	490	3185	2986	4803	2487	699	3159	3467	978	20	5291	18360	4658	372	1395	11115	1831	8302	759	1480	2865	783	4657	6035	1103	5726	757	1322	1815	930	2948	2412	1323	1743	1471	4588	4655	1087	1621	4325	3038
2754	3124	1552	1945	1066	2074	2743	756	1596	726	3044	3402	2015	1815	905	2306	2559	567	352	5474	17855	4938	243	1019	14672	3033	9356	717	1463	3291	1954	5197	4342	1044	5687	1257	2133	2553	818	2013	3451	2188	2342	1275	4377	3555	1510	2409	3621	2631
2755	5370	1328	953	359	1987	3508	894	1218	252	3219	3203	768	1687	503	1590	1649	660	689	4465	16947	3293	458	1426	9044	3232	8712	436	2371	4212	3519	4634	4624	1608	6463	1026	1900	1961	623	1646	1937	2368	1626	1126	4206	5103	1412	2183	2264	2190
2756	4710	1029	644	4	2178	3168	648	1443	16	3178	2883	724	902	534	1456	1619	750	728	5764	10733	1926	470	2116	9245	1940	9967	75	2860	2654	2905	3450	5793	1949	5052	412	1026	1275	588	1435	665	1601	886	740	4703	3241	894	1558	1583	2106
2757	3386	736	869	25	2807	2710	435	1730	127	2784	2599	1009	466	588	1139	1607	844	671	7257	5083	2339	313	2536	10282	1987	7955	40	2424	740	1624	2388	5818	1014	3856	236	874	1083	396	1042	492	1020	1211	672	4919	4934	1300	1157	1697	3174
2758	1882	486	963	62	3224	3458	715	1200	171	1863	2274	1202	550	508	978	892	896	422	7105	1633	1970	323	2567	9496	788	6409	62	2436	67	1281	2023	4197	911	3221	192	826	1079	424	1237	342	823	1442	706	5465	6012	1384	1655	1128	5129
2759	1288	248	1146	39	3701	2533	906	713	108	1768	1349	1401	838	333	743	623	562	165	6589	1072	1871	680	1843	12088	3234	10387	112	2120	164	1666	1471	2698	1160	2998	177	832	1140	565	1481	566	790	721	1127	5048	4474	474	1867	1166	7946
2760	1058	282	1088	3	7364	1423	986	591	200	1528	521	1101	790	233	639	886	315	115	7507	1593	1586	588	1883	10566	3049	9229	365	1377	528	1608	1485	1760	1140	2744	130	1059	1197	640	1535	811	785	335	1496	5256	4266	119	1597	2413	6022
2761	702	643	613	41	10003	1311	879	527	345	1084	392	937	825	568	783	1321	229	121	6835	1895	1086	191	2352	10618	1904	8105	485	1217	920	1001	2480	1580	1372	2556	78	1088	1566	459	1429	956	801	837	1254	5446	3060	148	2038	2963	2100
2762	781	877	808	187	10562	1466	499	625	396	1306	685	1330	808	987	1102	1204	188	262	5349	2097	1008	234	2898	13304	1494	5917	246	2142	850	1360	5092	2876	1354	3080	68	1103	1653	430	1343	942	1226	1492	1326	5572	3034	417	1922	1984	2363
2763	1264	571	1118	208	10003	1910	344	1035	247	1407	775	1601	762	658	2129	1331	378	282	8385	2104	1132	329	2245	12522	4696	7016	82	2767	416	1693	7427	3690	718	4116	67	1389	1407	607	817	1378	1263	1364	1172	4388	8276	517	1313	2080	4141
2764	1940	617	519	69	8049	3524	459	1125	57	1243	710	1365	1236	266	3562	1447	444	165	9789	1990	868	174	1713	12578	1692	5882	16	3003	323	1466	9354	4568	876	5016	150	1495	1163	478	461	1734	1015	1085	853	4622	5837	751	746	2564	5379
2765	3959	494	274	17	5519	4469	426	884	0	2069	767	1059	1093	274	2905	1041	545	170	6465	2148	1170	195	1368	8754	2254	11988	0	3544	651	1833	10106	4708	1189	4996	246	1128	1474	257	919	1151	951	1294	828	5751	3269	1473	1077	2711	2185
2766	5637	185	893	84	3730	4403	621	558	0	1988	450	779	648	360	1384	937	1062	491	6079	2564	1929	249	1308	9415	2794	13330	25	4082	698	2535	9705	3399	1080	5015	365	1050	2023	255	1617	541	885	1111	907	6843	5754	1978	2783	2892	3086
2767	5276	240	1411	222	3488	4188	789	852	30	1438	282	698	772	258	877	1849	1693	645	6529	1770	1798	159	2019	8381	3387	11683	62	4425	539	2721	6438	3170	797	3135	412	1455	2439	364	1642	455	887	1096	690	8011	4687	1635	3451	2869	2564
2768	4183	897	1073	176	2888	3334	687	1517	196	2074	543	572	1232	90	1476	3190	1649	1167	5322	1296	1696	135	3581	12348	3240	8349	90	3224	508	2490	4446	4549	1401	1883	205	1311	2716	691	1032	1252	1073	1324	578	7613	4602	1324	2862	1620	1244
2769	3146	1161	720	142	2479	1982	685	1896	227	3679	686	362	1251	229	2001	4400	1343	1878	4263	1548	2055	178	3112	12854	1701	6529	72	2023	718	2817	4157	4850	2318	2109	167	858	2612	913	554	2144	950	994	570	6271	5277	1190	2040	1132	2140
2770	1606	560	362	180	2786	3699	419	2248	98	4038	474	340	1056	674	1445	5395	872	1292	5893	2543	1164	213	1991	17435	1874	6917	163	1389	770	2776	4072	3662	1958	3000	299	585	2781	1037	517	2385	1062	680	433	4379	5970	1279	2093	1538	3413
2771	1367	322	217	157	2535	5120	245	1813	152	2892	537	593	1064	858	878	7135	957	456	7526	2854	661	286	2959	20397	1410	7596	333	1131	598	3486	3855	3404	1319	3884	415	195	2878	914	606	1796	1010	682	580	4355	6956	1103	2166	1966	5086
2772	1284	283	297	122	2856	3316	329	1730	222	2062	613	471	1350	532	849	11062	946	261	8331	2210	1227	250	3927	21455	2126	5327	272	1376	307	3258	3063	3317	969	3810	437	50	3025	773	841	822	1066	1539	711	4796	5588	778	2424	2662	2428
2773	1348	446	412	60	3520	1850	228	2001	159	1844	541	319	1672	435	1449	11953	1211	187	7144	2967	1521	98	4301	26321	3209	5792	219	1868	138	2981	3734	2823	896	3780	477	194	4293	751	1080	1137	1041	2154	638	5753	2592	543	1882	2809	3025
2774	1419	581	318	26	2782	1967	179	1931	68	3297	789	404	1377	467	1684	11675	2139	251	6612	2564	1347	124	4229	27754	3898	7360	405	2347	60	2211	4029	2870	1152	3419	307	747	5078	952	1109	1954	620	1537	586	6651	3390	462	1400	2833	3632
2775	1336	439	288	58	2711	2181	422	1285	6	4248	784	454	1020	719	1590	7632	2101	301	9458	1165	1161	468	5506	31869	5245	6866	537	1931	53	928	3768	3695	1105	3874	269	1125	3836	1176	1464	2459	209	1550	530	5740	6214	302	1967	3044	4085
2776	1780	381	346	116	3537	2567	510	745	45	3769	445	531	1194	1086	1753	3297	2058	367	13325	992	1362	581	6230	36532	4625	7704	249	1530	81	498	3639	3452	1155	5630	690	1140	3716	960	2489	1927	672	1680	1106	4198	4618	307	1638	3052	3227
2777	1890	433	462	199	4386	2334	654	691	115	2963	234	691	988	773	2230	1705	1440	326	12010	1293	1658	428	5772	26678	3104	5834	128	1390	104	924	3483	3272	1278	6875	624	1244	3750	678	2310	2213	1185	1056	1673	3850	6087	320	707	3239	2412
2778	1345	608	367	194	3230	1783	779	1288	418	4057	572	602	987	656	2547	1349	647	110	12022	1911	1913	285	5635	14327	1580	5046	261	1849	192	1786	3698	3605	1510	6010	216	934	2581	247	1244	3947	936	1275	1160	5661	5140	125	369	3174	4140
2779	1075	928	227	134	2354	1093	674	1524	822	6328	1010	441	1423	782	2591	1633	664	28	10606	2187	2822	120	5570	15895	1934	7064	359	2065	278	2058	3473	3306	1911	5106	390	1041	1247	94	1118	3343	876	1448	853	6337	5273	13	464	3331	1300
2780	1192	1463	445	46	2573	1389	529	1157	699	5916	779	776	1645	607	2353	1773	568	112	7615	2584	2759	177	4323	10750	3577	11210	254	1501	541	1810	4020	2877	2429	6063	601	1330	981	428	1193	1580	1165	1313	770	6376	9076	43	986	2926	3320
2781	1039	1609	958	91	2096	2642	458	1343	230	3844	580	1555	1569	413	2715	1423	262	203	6694	2600	1963	202	2676	9875	1656	7506	152	2476	627	1501	3496	2458	1872	8424	485	1035	1495	774	965	1805	1640	1696	284	6392	5029	306	2478	3083	3355
2782	892	861	1126	192	2139	3332	689	1414	141	3322	550	1633	1537	418	3231	1357	328	313	5894	2093	2296	198	1919	10516	3406	5760	121	2761	347	1332	2385	2042	998	7282	363	667	1984	687	1132	1830	1782	1595	75	4939	6275	561	3765	3322	3930
2783	1001	236	1327	250	3358	2774	923	1036	267	2677	288	1033	1356	605	2760	798	855	538	5301	1943	2784	246	1826	16714	3503	7256	78	2225	273	1112	2069	2993	692	5698	502	671	2118	768	1723	1763	1640	1806	240	4806	7696	670	2929	2709	3695
2784	1382	239	1460	183	3470	1995	932	1424	474	2876	345	1364	1476	632	2392	453	970	941	4472	1350	1898	202	2734	13228	3265	8565	50	3228	366	1046	1751	3689	726	5693	705	894	2447	1147	2056	2653	2025	2375	461	6086	4065	970	1868	2254	2700
2785	1435	205	1373	50	2844	2401	514	1179	482	3512	1197	1751	1889	634	1801	798	904	1400	5392	946	834	122	2437	7426	1917	8399	12	3278	495	891	2187	2568	1779	6066	520	892	3272	1021	2030	3330	1833	2562	461	6364	5736	1018	1538	2741	3407
2786	1066	167	1194	21	2385	3020	563	859	512	3428	2176	1173	1517	940	1840	929	735	1082	6748	1602	566	252	1458	7741	3615	6823	7	1748	702	366	2727	2390	2711	5979	536	781	4229	1080	1441	2761	992	3206	889	5574	5473	663	1468	3379	3660
2787	1624	252	572	78	2057	3106	1367	1083	672	2542	2156	675	1021	1003	1482	888	720	488	6813	2463	815	268	1509	11045	5074	7878	145	1414	553	374	1732	2980	1861	5102	777	737	4460	1444	1149	2310	788	3696	1256	5006	2901	384	1097	2911	3250
2788	1670	461	276	164	1794	3547	2141	893	535	1992	1103	628	759	997	1159	1011	1087	187	7792	2632	1154	204	2071	13337	4096	7336	312	1597	413	994	1834	3962	1112	5339	719	750	3684	1354	1124	1876	778	2603	916	6467	4123	195	1200	1829	4047
2789	1012	979	725	187	1568	3298	2744	1055	311	1806	607	736	1208	1218	1443	1135	1464	114	8601	2447	1615	184	2011	16211	2894	5542	167	1857	495	1026	2777	5101	975	4760	464	764	2345	1119	1235	1575	836	1789	624	7378	5742	64	2193	1309	4296
2790	692	879	966	118	1028	2960	3449	2256	207	1991	1488	702	3269	1323	1453	1276	1016	312	6604	1524	1807	215	2233	8733	3990	9599	39	2681	444	739	2324	3847	1054	3006	369	575	1045	943	1443	1604	994	3008	497	7315	4241	109	1980	1294	3307
2791	361	777	1485	160	813	2931	4553	2567	333	2092	1933	394	6034	1026	885	1458	384	609	6285	938	1461	207	2597	12424	6822	8937	141	3200	259	694	1733	2554	1468	3080	520	757	1067	533	1059	1143	1265	5698	412	7370	5355	390	1501	2141	1793
2792	678	1917	2509	240	1444	2565	6753	1882	600	2597	1345	203	9751	922	398	1673	183	560	8337	1047	1003	104	2458	16218	3271	7436	655	3054	273	845	1713	2607	1593	3805	513	1056	1880	179	513	1020	1171	10935	296	6058	4715	1183	1438	3204	3235
2793	1198	3644	2056	215	2050	1804	6088	2576	374	4129	939	471	16532	1707	535	1645	172	408	7509	1173	812	76	3366	17064	2028	5359	781	2277	716	1141	1484	2453	1405	3349	1420	761	3025	159	539	1008	967	21699	421	5710	3352	1415	985	4211	7425
2794	1260	3479	906	93	2106	932	4265	4605	57	4077	1123	902	15823	3654	3238	1217	245	356	8016	886	1011	214	4211	12582	2142	4613	310	1816	840	1127	1157	2684	1426	3111	3225	536	2878	560	646	858	672	24236	591	5672	1530	1016	718	4669	9295
2795	1151	2623	357	6	1864	993	2955	7823	21	3280	1134	736	11525	8075	5445	874	295	245	9356	841	1357	264	2889	10596	4121	7058	6	2457	356	802	1412	3218	1916	3661	4582	780	1633	1046	650	1432	349	17640	639	3991	2625	574	1159	4644	6615
2796	822	1719	690	21	4022	2058	2019	12943	56	2394	768	535	6275	11650	3317	555	604	542	9244	1066	1431	340	1459	11173	7263	10687	28	2881	224	1249	1985	3185	2354	3256	5326	1164	1605	1129	727	1840	521	15478	581	3345	3545	384	1824	3712	5814
2797	424	1036	864	66	4772	3766	1073	15682	50	1435	429	1035	3814	10476	3278	425	960	1016	8790	1011	1647	643	1475	6262	2696	8030	135	2255	459	2259	2179	2975	2164	2701	4637	1540	1935	570	1077	1680	972	10286	573	3492	2990	393	2028	2686	2243
2798	449	955	500	98	2539	3428	750	12603	73	1540	286	1172	3047	8763	6359	600	994	719	5638	1064	1813	706	2127	9379	2727	13100	536	1859	548	1744	3223	2939	1951	3427	2782	1943	1487	288	1307	1152	1265	3716	1207	4080	6161	270	1334	2687	2765
2799	781	702	419	65	1755	2016	776	7701	278	1958	215	1052	2249	5661	10624	601	965	482	3976	1194	1536	631	2460	9105	1809	10534	598	3154	723	827	4785	2954	1546	4333	1303	1626	1588	539	1519	533	1220	1412	1875	5743	4570	227	1098	2514	5092
2800	972	335	967	148	1638	1701	624	3416	376	2028	186	1114	1526	2974	13715	228	555	351	4641	920	1603	574	2469	13759	2387	6648	275	3284	683	431	4310	3006	1181	3940	750	958	2950	737	1027	475	1765	1377	1272	5040	4613	482	1145	2065	3452
2801	1037	550	1674	366	1479	2095	783	1746	444	2332	295	1883	1127	1946	10808	277	193	473	5418	757	1512	363	2321	14736	3754	10305	161	2333	366	295	2740	3344	1789	3749	553	1168	3204	549	812	1054	1737	2661	801	3485	4842	515	1084	1379	4368
2802	1775	1510	1873	231	1607	2165	1006	1156	308	1935	629	2648	1236	1298	7620	1111	69	499	5990	990	1411	312	1897	16862	3562	9012	156	2814	636	363	1822	2998	2148	3999	395	1221	2750	484	1545	1738	768	4025	1065	4843	5865	346	1012	1104	4611
2803	2264	1630	985	28	1491	1691	650	1154	70	1581	951	2496	1151	974	7005	1908	57	166	6913	1019	1660	339	1584	17033	3409	6949	36	2877	622	561	2178	2760	1708	3727	457	964	2933	676	1905	1604	439	3382	1299	5816	3935	507	1094	1265	4400
2804	1672	1237	526	1	1129	1765	616	1675	295	1382	1500	3024	955	1205	5984	2579	18	16	6505	1000	2188	170	1914	17345	3708	2429	44	3020	238	604	3023	2975	1530	4581	461	837	2305	689	1555	1011	702	2208	1479	4127	3956	697	1336	1330	2998
2805	1141	1179	757	45	1512	2056	1058	2780	607	1531	2992	3598	831	1258	3140	2895	35	12	6253	1102	2438	65	2099	15039	2760	3912	59	3008	478	601	3043	4283	1139	5569	353	422	2008	890	1250	736	737	1084	1230	3232	4331	465	1687	1486	1340
2806	848	883	793	170	2508	2871	896	4361	326	2103	4213	1961	608	1088	2668	2755	139	50	6753	1347	2217	90	1640	13849	4911	5163	18	3581	938	794	2118	4710	1087	4559	471	498	2241	1111	935	797	546	820	1079	3888	4517	268	1943	1871	3829
2807	750	425	599	252	2887	3396	395	4977	38	2067	4144	805	761	996	2911	2519	508	90	5649	1621	1945	75	1861	12629	3302	6026	21	4527	1062	1049	2260	3565	986	3312	712	1071	2865	799	1385	917	536	1220	1218	4541	3583	396	1913	2039	4565
2808	720	317	680	143	2179	2605	251	3431	18	1760	3999	437	1249	942	1596	2111	836	244	6014	1062	1739	134	2201	11097	2396	7299	61	3384	1226	1672	2504	4817	937	2193	842	1208	3281	570	2110	668	768	1653	1857	5228	3567	448	1862	2556	4984
2809	479	536	694	28	1592	2081	483	3044	54	2961	3007	433	1426	1099	988	1235	629	442	7573	1429	2572	300	1420	21450	3212	10502	84	2262	1021	1687	2094	4870	1797	2076	575	1353	2741	985	1578	677	817	1956	3252	5259	3449	288	1556	2996	3169
2810	758	489	570	0	1116	1991	426	3322	49	3427	1664	803	1094	928	1706	497	259	292	6566	2603	2905	210	1866	29276	2907	13200	158	2172	1202	1539	1705	3728	2279	3492	101	1746	2739	1569	1178	1226	962	1508	2390	5642	3756	216	1956	2933	3002
2811	1475	156	512	0	970	2230	375	1955	8	2414	872	1686	720	550	1942	345	20	177	7166	2495	2143	31	3403	28857	4211	16015	178	2586	1599	1930	1674	4255	1772	6048	4	1355	2822	1195	1118	1413	1207	1376	942	4937	2906	488	2851	2635	3006
2812	1818	211	408	0	1471	3183	685	1628	0	2938	545	1790	302	625	1768	486	4	257	12681	1820	1462	61	3772	23526	3302	9047	89	2200	1180	2300	2374	3997	1550	7579	40	721	2454	1041	950	1430	599	1725	1220	3583	3775	918	2396	3202	4642
2813	1992	697	367	10	1296	4004	1140	2134	0	3565	1030	1201	334	565	1758	971	228	361	14206	1311	936	390	3315	20257	4350	8907	95	2510	969	2148	2875	3258	2363	7002	106	386	1956	1344	1208	2725	835	1995	1321	3383	6019	820	2649	3879	2462
2814	1658	1057	283	52	775	4208	1257	2294	1	3432	1272	852	692	438	2335	1011	655	612	10332	1116	1402	594	2133	19912	5894	5650	139	2863	896	1232	2285	3662	2071	6557	214	600	2185	1538	3712	3188	1898	2055	1073	3516	10446	585	4116	2898	2030
2815	989	927	303	55	851	4875	514	2841	45	2662	774	1142	1137	359	3403	929	853	876	12594	981	2530	228	1268	12635	12744	6825	125	1734	568	806	2618	3541	1140	8124	246	1095	2619	1665	11680	2405	1566	1693	2002	4320	5982	423	5132	1404	2893
2816	1259	395	343	12	1232	3826	152	3131	127	3077	964	1454	938	338	3978	1622	669	1300	16045	908	2755	6	1613	7708	5475	7184	127	1567	493	1897	2574	4048	1017	7132	265	1541	1604	1348	18899	1389	756	1981	4067	4825	5634	225	3828	1945	2414
2817	1727	519	288	0	2629	2868	174	2725	120	3919	1092	1452	617	376	2250	1834	516	1748	16934	1383	2340	8	2504	11038	4019	8260	218	1351	613	2819	2775	4862	1430	6031	391	1681	1079	721	19311	1168	605	2454	8095	4195	6382	201	2353	3073	2291
2818	1213	1260	279	0	3676	2038	438	2085	65	2783	680	1215	546	555	1909	1913	263	1330	11779	1769	2613	215	2821	11676	2513	7302	386	1403	645	1814	2585	4912	1537	5059	246	1363	1498	1081	19975	1093	377	1931	10697	4232	3806	680	2203	3297	3366
2819	988	1184	225	33	3004	1424	740	1085	29	1766	724	1388	551	809	2465	1950	439	954	7453	1381	2840	585	2031	10911	3286	11296	413	1753	773	1474	2165	4544	1259	3479	148	1386	1858	1813	15777	577	540	1547	9946	4901	8853	2167	1524	2620	2228
2820	1005	735	301	239	2307	1979	646	814	0	2581	662	1186	372	928	1700	2187	922	435	6826	1051	2636	524	1647	13725	5470	11118	304	1662	761	1490	2221	3306	1081	3699	252	971	2145	2163	10793	422	923	960	8717	6065	7798	2580	820	2120	1705
2821	1863	568	771	355	1585	3456	680	592	0	3157	291	500	390	998	1394	1622	945	210	7910	958	1616	414	2036	10402	4561	9118	381	1998	545	1265	1787	3124	698	4331	361	843	1663	2357	4824	1153	796	528	4787	6331	7681	830	898	2190	1380
2822	2008	591	1258	332	2071	3509	703	682	0	2737	333	186	497	1122	1050	515	988	525	7167	1357	1337	629	2095	6971	3789	6924	291	2627	246	939	2117	3126	564	4766	631	1129	1736	1609	3045	1492	1427	657	2306	4565	6485	144	1457	2512	2496
2823	1394	553	1100	171	2395	3398	730	1451	12	1640	603	254	344	983	613	264	790	771	5898	1856	1381	435	2405	7766	8482	5860	160	2872	171	964	2073	4693	597	4408	696	1364	2499	1210	2980	875	2960	655	1387	4869	2348	187	1767	3221	2994
2824	2248	430	373	74	1464	2456	663	1740	55	1462	778	610	214	651	578	595	765	566	5991	1828	1316	148	2568	10578	9528	7001	89	2454	248	1469	1449	4633	717	4764	541	1367	1861	908	3226	722	2690	942	1571	3792	3868	327	1295	3178	3456
2825	2346	485	298	80	880	1860	674	1416	78	2390	624	780	669	548	1197	638	1011	502	7344	1649	1377	65	1872	11680	11541	15612	10	2895	253	1337	1996	3028	981	4679	312	925	1545	581	3844	1326	1605	1419	1652	3087	4396	313	976	2789	2072
2826	1905	620	532	168	1030	1981	418	1130	164	2909	572	430	1304	383	1478	290	765	798	6340	1471	1927	42	1388	10614	9520	13917	6	1952	169	1260	2194	2552	902	2879	326	1016	1547	792	2368	1010	1114	2758	1332	3008	4236	288	983	3247	2428
2827	1942	851	637	242	1680	2119	309	1039	295	2542	856	358	1193	447	1091	307	520	398	5223	1762	1926	34	1339	11349	10822	10604	191	1127	160	995	2006	2692	1010	2909	287	1397	1763	1399	1518	869	1262	4172	1578	3204	7413	348	2012	2631	2002
2828	1660	769	817	130	1837	2556	817	943	223	1766	806	386	923	771	814	485	261	396	6445	1163	1317	72	1697	10582	16126	8541	540	668	236	794	2675	4345	1511	2668	117	2600	1592	2084	2225	750	1311	3357	1401	4185	8744	128	3661	1515	3891
2829	1062	531	768	230	1808	2409	1014	1082	69	2097	456	395	928	722	794	377	180	1171	6236	761	812	185	1477	11394	20908	6040	386	681	340	969	2850	4210	1495	2012	161	5899	925	1656	2891	458	1139	2165	968	3663	7673	29	3420	1227	2692
2830	706	458	803	337	1673	3164	770	1634	62	3396	457	291	794	692	883	327	126	2048	6713	1272	770	451	1325	15043	44711	10318	86	913	353	704	2468	3834	1266	2435	145	13176	725	820	3018	659	866	1719	1060	3063	5206	110	3813	1387	2314
2831	1052	657	735	241	1881	3331	477	1810	116	4211	722	240	1074	551	857	411	336	5437	7175	2159	786	612	1978	13532	65763	8482	70	1623	300	634	1987	4269	903	3350	136	18789	1579	862	2000	916	579	1953	912	2813	5996	171	6594	1448	3233
2832	1487	967	684	62	2500	2328	571	1858	75	4597	873	724	888	312	1118	865	628	7512	7594	3084	884	660	1974	17137	108880	10420	120	3128	487	875	1430	4575	821	5441	195	17423	3172	1610	1356	1015	523	1608	953	3128	3801	297	13790	1326	2592
2833	1387	646	1193	25	2487	2295	791	1599	5	3857	1589	855	534	295	871	1193	579	6534	9193	2308	1635	351	1713	20504	129418	8192	185	4544	715	858	735	4089	1335	6758	153	15261	2733	3125	948	738	499	1816	1044	3673	5884	502	18559	1607	2964
2834	1450	324	1921	107	2430	2562	735	2074	59	3201	2526	526	607	207	1319	915	642	3986	7850	2064	1424	128	1323	16881	120180	10566	119	2857	795	562	973	3244	2078	7425	53	10058	2294	6404	1529	961	867	2108	1077	3404	8406	479	16906	1579	2613
2835	1398	342	1925	102	1694	3325	664	2472	487	1780	2260	365	820	172	2319	622	532	2287	7341	2001	759	286	1240	14289	61175	7022	186	1601	575	456	1767	3964	1651	6531	4	6777	2032	8911	2256	1515	1544	1735	1002	3623	6668	506	15604	1461	2001
2836	1337	322	685	27	1459	2936	824	1564	900	1249	987	591	566	306	2352	503	365	901	7072	1884	1016	391	1558	9418	30862	7703	319	1748	515	791	2084	3738	904	4900	52	3405	2351	8858	2097	1501	1731	1709	721	3084	9142	462	10092	2083	3396
2837	1081	519	260	2	1117	2230	388	1280	1001	3317	516	727	304	540	976	1072	299	165	6797	2158	1942	377	1470	8715	17364	8121	193	2398	441	769	2850	3607	1065	4228	390	2244	2632	6142	2015	1306	1752	1534	717	3194	7735	521	6154	2083	1775
2838	1341	1212	269	37	1501	2563	532	1126	599	4905	566	662	232	409	702	1689	650	355	7086	1886	2235	299	1491	7533	14436	7802	44	1999	245	1024	2713	4151	1080	3715	1215	1630	2435	4498	1543	2152	1902	1346	804	3017	6743	1044	2937	2397	4043
2839	2247	2103	293	139	1664	2375	884	1155	146	4809	1384	242	272	135	690	2051	968	349	5577	1968	1236	253	1449	7388	10907	9185	121	2123	557	1200	2011	5034	862	3513	1067	1167	3308	2284	1519	5494	2249	1010	968	3068	5174	1093	1476	2071	4458
2840	2264	1443	294	200	2336	2747	658	891	21	3499	2227	250	570	67	829	2297	881	281	5687	1443	1021	309	1678	10478	10771	12681	290	1895	705	1135	1627	2856	865	3302	250	617	3683	1637	1391	6876	2167	809	1188	4077	5599	685	1669	1425	3507
2841	1349	1013	320	155	3902	3108	131	688	54	3737	1327	715	708	301	1058	1811	1068	278	5667	1319	1023	358	1407	11385	10112	9381	192	1975	407	1625	2671	1352	1117	4107	162	640	3947	1186	1376	8313	2701	633	1115	4164	5340	327	2261	742	3554
2842	635	1508	383	70	3575	3917	12	972	98	3288	558	819	735	629	1230	714	864	308	6429	1487	1319	173	1369	13631	6760	8250	105	2003	299	1748	3076	2793	1399	3713	301	996	2824	1232	926	8007	4553	928	451	4542	4965	533	2237	845	2780
2843	798	1162	591	112	2349	3938	96	1191	73	3555	342	565	740	829	967	242	514	350	7268	1824	1835	52	2036	10466	15488	9174	270	2037	490	1526	2184	4303	1495	4044	450	1752	2156	1717	1060	8262	5369	1057	411	4770	4240	970	1502	1433	4331
2844	1013	537	1141	273	1192	2919	244	1650	48	3920	354	394	944	1089	612	620	691	366	6489	1886	1766	29	1837	12425	12993	8516	377	2054	341	1579	1869	5050	1231	4487	613	2139	1907	1307	1483	8085	6360	1258	842	5149	4274	1427	1428	1431	2025
2845	1534	255	1096	325	781	2391	358	1187	82	3957	670	515	923	794	334	1020	992	240	6702	1495	1546	149	2403	9927	16145	10935	208	2737	251	1916	2250	5460	616	4270	863	1799	1997	1151	1904	6008	4644	983	959	3999	6706	1487	2511	1545	2453
2846	1405	279	920	144	611	2072	616	634	261	4058	942	462	1040	704	659	1096	491	278	6991	1136	1315	332	2710	10587	9470	8394	119	2382	293	1030	2949	6292	468	5129	541	965	2053	1248	2126	4334	3483	764	997	4584	3895	1624	3642	1854	1414
2847	772	605	557	66	902	2920	502	855	853	3243	794	726	692	1129	1274	790	409	219	7468	719	1517	295	2233	9180	9981	9733	129	2139	528	584	2166	4146	657	4725	351	1007	2363	1073	1613	3218	2127	564	731	4923	6391	1610	2392	2240	2618
2848	1127	924	414	51	1570	3638	533	1574	1897	3113	324	798	272	1071	1537	1127	1036	282	5697	733	1437	298	1818	9645	10542	7933	92	1861	934	844	2265	2592	1164	3674	264	1149	1374	639	842	3332	1226	515	680	6340	4512	1628	2425	1333	3138
2849	1872	654	526	220	2528	3726	572	1212	2080	2533	285	694	268	762	1184	984	1263	484	4670	1153	1639	303	2730	7983	9936	5038	62	2695	589	909	2495	1905	1240	3516	197	996	661	635	381	2416	1016	771	595	5815	6413	1526	3207	969	5005
2850	2131	468	630	332	2085	2889	393	790	1294	2428	424	635	574	667	1892	677	480	377	3502	1711	1475	214	2761	8184	7948	6814	54	3642	202	884	2415	2402	1357	5140	270	446	459	532	541	2157	720	912	462	3572	5196	1375	3067	1288	6707
2851	1311	404	526	272	1184	2338	364	938	283	2297	641	541	773	679	2367	651	117	517	4509	1632	1717	75	2699	12922	15344	4713	35	3717	118	883	2175	2108	1162	5841	160	575	702	309	1596	2065	709	1233	699	3006	3406	1300	1619	1895	9918
2852	846	318	369	264	926	1262	869	1065	8	2689	441	308	1305	473	2670	755	136	658	5630	1609	1657	87	2644	13494	11149	8600	151	2635	152	1409	2103	2328	961	6304	39	903	954	267	3331	2440	454	1446	1074	2655	6623	708	1566	2542	8561
2853	556	141	777	160	1699	1069	1267	1338	14	2597	298	765	2155	544	1697	615	186	519	6719	1411	2709	107	2157	12325	13840	8996	397	3777	319	2025	1406	3376	802	4150	65	1088	1121	377	2908	2564	486	1593	932	3530	3532	826	1678	2936	5390
2854	497	160	1186	95	2005	2888	1156	1251	99	2766	330	1138	1931	746	727	407	74	255	7283	2211	3528	43	2451	14871	14291	10199	656	3673	585	2795	1281	4595	948	3823	263	581	1444	513	2378	2617	342	1090	1513	4209	4143	739	2182	2010	1474
2855	477	221	987	72	2332	4479	524	1358	149	2440	183	781	1795	1186	418	744	168	292	5664	2448	2325	145	2672	20136	6923	7776	804	3328	648	2457	1310	3951	1350	3945	538	499	1888	439	2147	1624	359	804	1974	5236	4053	697	2261	1622	3426
2856	576	239	585	64	2023	4948	520	1283	88	2514	204	297	1192	1107	611	840	467	422	5967	2505	1839	366	2280	23179	5605	4357	746	2845	1531	1495	1253	5694	1215	5270	612	907	3843	488	1817	994	812	863	1722	5179	2342	686	2220	1994	4473
2857	884	305	561	21	2036	4044	833	1386	128	3160	241	390	974	1466	803	869	544	409	4316	2128	1988	473	1211	46602	7206	5060	1101	2024	3965	575	1781	7153	1690	8616	371	1014	4594	530	1294	773	791	1823	1553	4482	2737	547	1853	1521	2695
2858	1442	231	385	13	1553	3413	800	1210	609	3032	352	301	1337	1807	806	823	220	342	4801	1539	2132	445	1305	55521	8119	4784	896	1491	3821	607	1951	8662	1706	9047	556	480	3362	620	1165	991	746	2220	1127	3094	2588	662	1184	1429	2995
2859	1415	164	531	113	1601	3050	413	931	893	3003	343	540	1789	2156	812	744	145	406	7516	1919	1751	548	2203	65482	11149	5344	713	2182	3003	586	2713	8941	1205	9685	544	375	1657	520	828	947	711	1639	1033	2817	2650	608	1298	1442	2855
2860	706	215	814	348	1753	4300	371	578	316	2658	215	1151	1125	1701	936	457	496	291	11347	1859	2164	290	3055	57312	15294	6569	509	2286	3548	460	2614	8582	1063	8858	311	582	2037	409	1036	1248	630	788	868	2476	5004	570	1495	1618	4077
2861	645	248	958	334	1599	4784	170	680	84	2985	203	1467	664	1199	548	635	697	368	12446	1779	2085	73	3093	43103	14480	15632	374	2593	3348	517	2525	6186	1518	8449	251	842	2210	249	1054	1446	531	1431	782	3783	4774	525	1452	1767	3425
2862	788	338	687	205	1400	4705	30	648	351	2362	363	1259	453	662	638	755	331	598	16326	1952	2449	97	3523	39879	14069	10656	314	2312	1075	555	2363	5648	1194	9013	248	651	2654	454	1117	981	743	1874	669	4406	6974	582	1061	2098	3774
2863	1348	731	594	133	1655	2478	106	485	578	2342	345	1081	544	233	899	592	193	625	18276	2518	3491	416	2994	18873	14345	6566	285	1766	682	1099	2412	4178	1304	9673	124	528	2832	567	947	343	704	1610	706	5052	5135	525	809	1629	3242
2864	1556	527	698	228	1162	1487	345	692	323	2447	788	520	1026	84	1416	433	256	373	21861	3258	7157	566	3190	19593	12082	10917	259	1472	1028	1243	2465	4428	1636	6579	182	336	2641	393	899	615	1021	1343	472	4246	5574	605	767	1800	2815
2865	1442	213	1204	336	1326	2315	770	1305	81	2994	1943	402	1819	331	1354	545	403	292	17114	5251	7957	305	2511	16824	10977	5671	164	1718	943	772	2645	4202	1529	6243	317	215	2005	423	897	884	1210	1389	511	3220	4980	994	1119	1600	3434
2866	968	262	1112	327	1412	7189	1192	960	1	2380	2048	362	1257	681	720	528	442	151	11256	4796	5207	209	1751	15933	8498	5989	33	3606	770	477	1710	4860	1035	5648	411	170	2813	641	1349	893	822	899	459	2520	4411	1250	1168	1282	2659
2867	1548	449	762	129	1166	16115	1026	1042	6	1780	1219	539	644	416	213	1089	534	219	6397	3184	2243	519	1885	12167	10258	10447	1	4714	1147	560	1126	5390	991	4380	245	276	3327	390	1189	503	456	1174	498	4222	3911	882	1654	1624	5933
2868	1760	396	397	28	1107	23279	674	1614	46	1761	320	550	463	160	155	1460	457	291	4533	1502	2455	417	3109	10548	8081	6775	21	5404	776	289	754	5574	792	3186	64	392	2685	409	883	730	855	1439	815	5329	6762	880	1924	2282	5766
2869	1259	190	393	54	1725	27772	1228	1504	56	2732	363	356	362	720	791	1444	582	375	6175	1342	2111	160	2770	9704	9603	6423	61	5894	550	446	1118	3674	814	4226	11	491	2467	974	1051	1119	1339	1797	1135	5988	10297	541	1721	1955	4206
2870	737	45	1170	86	1946	19423	1473	1395	21	4048	508	155	390	1546	1269	901	890	418	7170	1522	1677	178	2444	14248	9501	11810	41	6094	692	649	873	3171	739	4496	87	780	1592	1673	1368	1305	2174	1854	924	4377	5578	497	2397	1486	2698
2871	1534	293	2864	111	2230	13303	1064	1894	0	7394	598	382	665	1213	1152	553	1067	462	6193	1561	1199	237	2305	13977	10811	10338	17	4324	626	523	666	3936	1154	5116	136	1257	1785	1476	1140	1099	2194	1777	1076	3703	4820	1034	3412	781	5630
2872	1942	473	3076	202	2701	8410	378	1240	10	9593	584	750	756	591	1362	537	703	531	5445	1138	1080	170	2804	15101	11868	11014	138	3941	399	315	969	5111	2083	4388	549	1231	1651	1111	932	1044	1592	1594	1093	4052	5480	1223	3381	1218	2619
2873	1523	462	3986	624	3881	5737	306	1090	52	10533	640	972	389	344	1972	904	407	886	8404	1784	1314	534	2306	12079	8649	10784	405	4212	345	511	1375	3597	2305	5016	1251	908	1039	499	555	957	837	1252	807	4741	3080	1038	2536	1793	6027
2874	1140	405	7157	1162	3982	4295	306	1302	155	7521	617	886	288	195	1499	916	382	1061	8496	2822	2048	959	2188	18248	13414	8178	400	5062	270	535	1283	2620	1203	5329	1144	717	801	461	742	1038	647	1702	371	3731	4222	1221	2682	2273	10099
2875	1286	728	9019	797	3923	4975	248	1238	197	6565	752	708	700	87	1107	1125	1450	388	7772	3138	1925	1059	2774	15811	15109	6802	411	6787	389	517	2226	2638	1052	5062	290	786	1410	896	923	687	332	1734	330	3289	6383	648	2164	1805	11449
2876	1111	903	6310	329	2368	3626	276	819	341	5678	478	411	1072	121	1107	1297	1700	198	6465	3128	2192	791	3926	10024	19178	7406	436	5048	419	751	2732	4105	780	5567	101	1129	1469	1106	1063	652	462	1864	460	2912	5973	194	2128	2157	12097
2877	848	574	2474	79	1843	3580	224	981	602	4882	190	377	647	159	1003	1633	832	1194	7125	2494	1796	751	4050	12939	29967	5022	401	3671	784	931	2072	5035	580	5528	238	1742	1327	798	1485	840	1082	1604	695	4467	3658	91	1889	2488	14928
2878	353	155	1595	85	1664	3878	93	1214	495	2776	203	374	790	177	1022	1371	572	2587	7194	2317	1065	532	3910	8096	34754	5711	252	3374	865	498	840	5372	404	5022	556	1926	906	743	1462	856	1571	1187	758	5187	9610	127	2297	2557	19208
2879	284	98	946	136	1685	4043	43	1333	176	1945	534	340	833	187	822	1028	627	1842	7511	2522	760	250	2563	13195	40013	6781	167	2904	536	218	1187	5287	457	3594	613	1292	913	586	1021	380	1631	1109	908	4803	6822	311	3185	1703	11271
2880	448	259	480	182	2255	3773	98	738	353	2271	699	515	528	97	860	1166	805	772	5875	2290	1281	121	2864	13295	37302	4389	124	2020	322	287	2827	5367	1153	4164	722	1798	1069	504	668	186	2534	1261	1233	3099	4137	504	3280	980	8213
2881	576	687	219	302	2262	4335	136	343	291	3062	560	494	224	79	1144	1825	1622	219	4954	1510	1563	278	2839	12584	63339	6226	214	2280	363	924	3757	6239	1715	6150	623	1780	1285	304	1279	348	2343	777	1111	1999	4547	315	1972	946	4971
2882	676	847	572	299	1955	4446	400	430	158	3007	381	378	645	294	1273	2053	2473	84	4692	1648	1324	392	2259	15342	118600	7285	185	3877	323	1389	3905	6238	1656	9627	383	1278	1607	588	1556	549	1729	650	827	1454	6668	367	2667	1422	4653
2883	1301	562	807	168	1381	3538	863	603	104	1900	604	462	1860	852	936	1426	1568	290	5134	910	1099	399	1750	13319	240730	8473	56	3772	565	1367	2946	7305	1411	8517	299	906	2171	919	1456	706	1541	1147	610	2698	6357	829	2642	1868	7480
2884	1486	511	576	422	1195	3715	782	607	193	1661	557	392	1971	903	552	1692	772	314	5697	557	1778	278	2526	9372	321448	6199	3	3059	561	1451	1901	4996	1409	6694	340	464	2708	730	1381	744	1553	1443	465	4654	4105	1206	2427	1932	7942
2885	2374	489	326	698	1049	3663	499	721	371	1955	323	95	836	582	533	1624	851	105	4915	845	1880	239	2616	13142	407395	7023	0	3046	521	2638	1246	2907	1124	4442	301	619	1993	375	1641	1163	848	1511	298	6105	3586	735	1682	1689	7227
2886	3755	551	967	333	1124	4735	374	1812	401	2980	219	358	207	307	426	1065	946	156	5739	1003	1758	270	2227	14324	424273	10276	95	3026	520	2787	1953	2223	808	3767	171	1010	1651	942	1449	1386	653	1853	1009	6982	6006	459	942	2018	8498
2887	3787	684	1727	59	1628	4223	965	2325	172	3377	297	834	184	299	552	754	468	312	5272	730	1213	443	1975	12019	263852	6800	355	2922	416	2248	3704	3348	565	3465	245	1086	1269	1126	1222	1278	683	2246	1425	4702	9361	274	747	2417	5755
2888	2364	808	1880	6	2802	4458	1500	2030	115	3217	362	1102	249	335	673	951	366	205	5191	818	997	357	2210	14563	149117	3166	371	2753	414	1583	4575	4928	940	3742	356	867	1298	865	1017	750	1052	1335	811	3825	8612	166	872	2504	3468
2889	954	414	1322	32	4002	4559	1132	1564	224	2311	430	1204	692	675	719	680	512	230	4744	1091	1882	199	3733	14561	61697	3771	74	3435	747	815	2190	6862	799	3245	814	836	1498	1136	1006	665	1292	833	172	2751	9389	332	1086	3645	3993
2890	653	228	472	103	3611	4339	750	1591	176	2631	261	864	1020	828	555	749	745	244	5553	1271	2183	352	3752	19185	47368	10217	0	3879	808	634	978	9859	844	4024	1168	799	2175	806	1251	584	1353	1634	247	2943	10091	651	1035	3160	2908
2891	1127	420	267	103	2788	2844	890	1654	23	2846	117	480	856	546	199	744	952	317	5933	988	1258	775	3009	14564	29373	9119	0	3585	417	384	852	8525	1213	4577	1500	615	2890	512	1589	512	1020	3094	497	3580	10142	609	1169	2245	5216
2892	1470	672	584	39	1629	2530	803	2346	0	2749	70	340	783	193	449	474	719	461	7456	900	539	881	2059	17725	35585	5372	0	3429	487	324	1318	8487	2065	3305	1624	637	2258	799	1503	546	764	4762	747	3636	12807	508	1426	1724	5785
2893	820	373	1445	76	1724	3737	361	2401	5	2409	290	679	1141	245	999	421	542	217	6713	1807	1092	593	3033	18141	42599	13013	10	2281	948	483	1384	8106	2752	3280	1263	711	1565	913	594	444	1266	4581	810	2812	14036	476	2100	3101	2926
2894	663	234	1402	285	1968	5226	203	2886	75	1906	464	744	1019	573	1061	629	331	18	6662	1949	1632	553	3557	15598	27891	7131	56	1877	1102	556	1130	8548	3315	2846	898	1102	1510	534	765	498	2066	3340	714	2883	9302	291	2390	3031	3918
2895	767	708	983	355	2410	4255	323	4347	116	2067	304	536	750	517	955	693	238	47	5704	2430	1648	459	3982	13893	32195	7957	169	2722	433	439	1461	8333	3336	2959	1012	1583	2478	378	1044	786	2375	1502	634	4277	8064	528	1882	1847	4950
2896	767	902	873	252	3384	3920	295	3237	76	2629	261	347	884	721	1031	734	213	297	5086	3366	828	354	4579	16005	34093	7675	204	3485	119	321	1822	6325	2128	3183	911	1610	2287	630	1030	997	1837	1026	660	4613	6906	654	1566	1911	3420
2897	577	607	458	177	3245	4642	268	2913	125	3200	502	229	1121	793	2284	909	199	340	5727	3588	559	258	6432	15775	31539	9417	220	3342	136	235	1635	6042	1841	3601	418	1260	2350	1309	1007	1334	1879	1011	907	5705	8901	372	1237	3409	2780
2898	994	206	356	150	3175	5103	419	2736	182	2689	952	208	2135	502	2595	765	172	175	5728	2876	676	500	7924	12470	33952	11908	170	1930	452	345	1053	5265	1722	3493	388	1429	3434	1250	899	1666	1366	1024	639	6148	8617	148	1500	5090	4746
2899	1234	155	916	69	2506	5397	612	1988	62	2717	1144	234	2178	279	1727	681	249	302	6564	2616	838	569	7372	12043	26637	9895	66	2024	473	741	2039	6658	1741	2019	473	2155	3660	690	1199	1380	1089	1074	475	6654	4655	201	1449	3665	4623
2900	851	312	1610	28	2675	4199	631	1628	3	2450	892	549	863	292	1169	445	278	687	6221	3380	1015	436	7212	12310	22960	9260	3	2667	215	888	2643	4893	1758	1920	736	1673	4266	616	1378	966	988	1316	556	6353	3564	148	1961	2362	4446
2901	1017	498	1330	23	2397	5990	304	2248	31	2879	577	864	481	676	726	405	169	745	7775	2613	880	206	4330	12402	17932	9603	88	2462	244	856	2649	3547	1791	2955	1449	1181	4015	872	1349	856	776	2049	544	6035	4503	186	2199	2455	3259
2902	1294	474	764	56	1591	5909	232	2765	76	3403	721	629	288	717	608	559	143	275	8683	2021	995	48	3164	11525	17138	9816	257	3172	704	820	2819	5828	2060	4536	1450	898	3180	773	1192	655	687	2201	705	5490	5583	338	1500	3474	3186
2903	1675	247	551	46	1698	4855	524	2136	175	2699	710	543	721	304	802	432	215	184	9876	2163	1102	0	2440	13450	16885	9506	364	4776	939	827	2260	6512	2345	4283	732	347	2565	552	1094	720	778	1781	893	4691	7015	322	1621	3257	5531
2904	1201	200	788	6	2106	5200	503	1944	270	2865	678	367	1244	181	675	398	226	320	9980	3609	1171	0	2612	13684	13632	8602	566	4670	484	1028	2244	5532	2529	3606	164	455	2426	561	1066	547	858	939	982	4859	8089	211	1267	1720	3682
2905	740	212	855	0	1810	5945	327	1468	246	3412	324	210	955	545	344	448	212	212	9375	5242	975	0	3393	13372	13872	13643	692	4960	424	2040	2700	4608	1709	4254	130	855	2388	488	781	715	662	470	660	3868	4439	95	1458	1314	4627
2906	1115	203	489	0	1474	4821	292	1763	93	3723	253	185	436	697	526	745	151	152	8028	4764	1020	15	2595	13126	16962	31272	709	9262	521	2051	2781	5945	1265	5523	125	905	2400	623	926	1432	845	862	660	3581	7860	171	2042	1062	8199
2907	1606	289	542	34	1770	2977	415	2566	100	2888	808	106	824	696	1344	985	120	329	6606	5041	1909	57	2304	9872	11621	45826	513	15088	785	1244	2018	6995	1435	5812	218	636	2313	617	1080	1662	887	1069	737	3691	6765	254	1718	1442	5984
2908	1471	406	725	235	1791	2962	353	1742	126	2605	1063	158	1616	692	2078	783	166	456	8013	5261	2651	54	2354	10002	10113	108418	583	24588	1170	619	2017	4930	1752	3599	372	437	1395	565	1063	1800	1236	869	416	3478	5227	315	1063	2469	6633
2909	1161	363	566	287	1618	3154	245	747	100	2599	708	253	1657	442	1977	619	100	390	9021	5220	2260	118	2024	9577	7875	127347	544	31286	685	380	1705	4123	1185	3146	264	530	1034	721	1546	1357	1589	692	505	3928	4838	445	865	3371	8000
2910	931	392	772	155	2026	5890	802	597	73	2600	336	424	1457	601	1882	432	55	453	9970	3327	1371	263	1574	10635	7290	115436	216	45458	228	367	1253	3670	459	2989	107	579	1233	818	1175	916	953	829	996	3665	4213	457	748	3269	8746
2911	367	621	838	86	1668	8649	1286	1107	185	2898	486	730	1290	1017	1839	661	73	776	8464	2135	1878	197	2184	9379	6546	71972	106	62313	250	394	1563	3442	660	3684	54	641	1218	832	622	947	570	1256	1419	4039	5339	533	573	2450	16662
2912	162	476	524	118	1128	10542	730	2512	361	2683	719	833	1415	1092	1328	1122	159	558	7336	1483	1999	132	2893	10656	6071	40505	133	50027	484	532	1563	3823	968	5215	20	950	1307	535	640	969	621	1156	1385	3794	5779	487	1228	2290	38091
2913	488	556	351	127	1229	16948	446	2216	294	2329	817	891	1554	811	918	1506	633	345	6170	1695	1224	122	2772	13117	6628	29530	162	31686	451	853	1233	3458	1402	6431	35	1168	1516	360	713	905	784	1033	810	3786	4368	467	2252	1608	77829
2914	981	1243	507	284	1492	26907	517	1157	110	1780	840	892	994	545	917	2346	1281	767	4635	2616	1271	61	2884	12628	6972	11980	149	16597	333	1171	1292	3438	3443	8323	60	1481	2140	463	891	753	707	844	769	3633	5251	443	1827	1287	127155
2915	1261	1602	688	559	2017	48125	627	891	50	1706	745	1112	483	629	1151	2104	1412	1046	4449	2566	1389	56	2135	10680	6882	15179	204	6148	439	1446	1255	4066	4532	5812	119	1444	2507	567	1013	1062	635	782	858	3489	6995	487	1318	1141	116606
2916	935	1210	401	345	2515	87447	803	1160	12	2096	637	1040	410	511	1292	1343	1160	729	3989	2533	1397	245	1439	12919	6999	18450	528	4639	520	1155	1458	3633	2833	3132	338	938	1807	886	1282	1622	515	1193	771	4161	4867	691	1042	914	97233
2917	881	668	220	188	1815	147939	804	1677	0	2517	457	678	232	326	664	1146	1066	492	5449	2945	1649	372	1328	10681	4740	16124	526	5597	429	921	2369	3536	740	2539	397	1010	1731	1055	1506	1472	637	1062	864	4244	5961	548	1192	899	47896
2918	1119	839	481	532	1290	193652	899	1600	33	2656	528	692	323	274	294	1183	918	489	7252	2735	2676	208	2091	11719	4101	19649	190	4186	308	721	3376	2779	625	2599	184	1452	1437	827	1199	1312	1013	595	905	2381	8819	302	1423	651	22264
2919	894	672	745	496	865	155174	630	1226	106	2055	410	888	373	269	786	1275	388	292	7053	3064	2483	282	3409	8064	3385	13654	94	3597	371	486	3420	2691	684	3485	96	1473	1016	778	914	2016	1259	574	870	1483	6381	166	1169	639	11818
2920	1063	306	783	134	980	111640	332	910	106	1582	189	1073	610	380	1533	822	38	77	8766	3694	1214	451	2987	8140	5345	13158	142	5623	397	624	1960	3466	791	3731	269	1474	2104	500	696	3003	1897	579	757	2207	10654	116	993	1112	7668
2921	1245	408	471	16	1025	57885	633	1417	255	1667	68	1450	976	554	1719	406	253	60	7658	2786	1653	314	2547	9802	6685	14641	167	8153	371	549	1079	2819	1048	2451	555	1482	3174	362	664	2853	2071	997	616	3174	9564	248	1377	1563	7376
2922	1369	626	322	62	525	30800	1019	1678	461	1734	199	1108	969	535	1299	495	772	309	7104	2284	2486	322	2479	9524	3136	14625	253	10849	446	546	1133	2038	1180	2513	1150	984	1874	667	757	1158	1547	2015	348	3781	14594	390	1815	2623	8053
2923	1534	399	505	103	600	17188	894	1154	328	2248	711	882	867	429	893	468	711	919	8965	1640	2013	557	1777	8472	2862	14304	200	10645	407	903	1422	3418	1365	3062	1289	810	803	1296	1089	791	1762	2241	394	4202	16849	557	1985	2791	7792
2924	1347	512	799	78	1750	10629	721	764	137	3006	787	1188	1104	432	1536	391	221	1117	8042	1975	1795	625	1934	7522	5729	17257	291	6228	310	739	2228	4410	1608	3987	360	1099	872	1616	1801	1564	1280	1580	1249	4063	23911	535	1646	2575	8730
2925	1533	1353	1747	90	2410	9992	641	681	208	3091	379	1025	1137	436	2097	683	319	757	8124	3052	1880	346	2915	10201	2639	13577	441	3957	532	471	2297	4045	1176	4602	19	823	1532	1433	2340	2235	879	1234	1590	2916	38066	479	1547	2693	10902
2926	1354	1550	2413	193	2212	9589	520	1102	210	3014	178	805	1080	501	1686	913	723	341	8764	2857	2139	154	2356	7837	3370	11315	283	2947	863	617	2086	3452	1516	4454	86	556	2591	1440	2147	2229	962	1153	1245	3463	43817	529	1919	2478	11259
2927	1087	801	1804	444	1686	11478	347	1433	75	2910	330	1045	917	770	2458	839	910	217	8246	3158	3501	187	1987	12558	3105	17382	52	2636	768	799	2511	3969	2128	5378	434	550	2480	1215	2319	2043	1297	1157	934	3903	27304	468	2086	2843	10018
2928	1153	433	1468	715	2349	16289	219	1138	2	2533	375	1076	893	935	3240	453	690	267	7311	3350	4994	97	2450	10542	6582	13998	44	3234	817	945	3063	3507	1714	6729	1001	620	1805	1081	2109	1790	1869	1910	787	3786	21349	485	2643	2914	8721
2929	927	548	1014	625	3701	15963	475	985	0	2557	736	920	928	680	1816	590	352	336	6421	2606	3922	13	2775	12261	4977	14938	148	4565	1428	1325	3240	1903	1995	5620	2512	750	1600	1164	1084	1484	1392	1806	665	3656	12380	356	2875	1998	6787
2930	832	745	537	291	3675	14704	617	1194	0	2430	1295	919	1474	605	857	1130	136	628	7456	3737	1755	0	3056	12640	4990	10663	418	6055	1372	1945	3135	2176	3446	4848	2891	1179	1571	1081	744	1314	772	1421	345	3749	11265	202	1499	2829	5652
2931	1125	729	1162	361	2896	12271	403	1141	0	2521	1074	777	2282	607	1231	1071	605	788	6593	3526	2329	6	2737	12868	4150	11863	505	6838	734	1574	2598	4199	3258	4991	2461	1455	1395	637	1375	1049	592	1903	184	3702	10630	360	723	3545	6701
2932	1359	749	1939	396	2056	12924	306	1307	0	2191	671	884	1997	649	1967	749	1302	918	5983	2474	2402	93	2706	13463	3401	11059	467	5037	684	886	2595	4515	2339	5028	2206	1320	2114	731	1485	1182	787	2053	240	3717	6446	723	811	3163	5545
2933	1932	812	2028	213	1542	12859	376	1895	0	2054	1161	822	1223	975	2085	1092	1703	678	7415	3182	1445	187	3195	7299	4769	8867	379	3014	641	530	2704	4162	1614	3629	1600	1193	3531	1241	1348	1538	1242	1427	435	3883	8560	934	962	2357	4348
2934	2586	948	1678	190	1575	7794	395	1521	0	2457	1447	257	1041	923	2057	2042	1289	255	7067	3892	1579	104	2947	4733	4283	11040	157	2339	441	968	4254	4671	1827	2422	636	1106	4031	1074	1548	1489	1169	1032	558	3369	10026	708	1176	2394	4689
2935	2711	1413	1287	233	2048	6303	414	925	0	3060	1104	349	1099	405	2912	2428	1065	359	8325	4505	2327	109	3012	10904	3773	11043	70	2547	846	1908	5823	4945	2101	2515	686	661	2761	758	1953	1077	663	1027	543	4022	10678	222	1619	3225	3793
2936	2841	1195	1369	217	2908	8314	387	871	19	2529	537	843	1014	388	3457	2218	1650	447	11745	6078	2477	197	2374	6684	2743	8662	91	3595	1343	2613	5065	4700	1963	3114	945	703	1451	1265	2097	828	1129	1220	585	4237	11821	133	2555	2636	4941
2937	2413	610	1059	271	2872	9561	539	1450	405	1487	574	746	1168	553	4768	2175	1964	442	10028	6674	2075	134	2129	7863	4751	11737	346	5062	827	2143	4578	3662	2245	3663	1213	1663	2341	1932	1808	1143	1614	1380	495	4329	9635	619	3314	1799	3762
2938	1504	1214	315	241	1754	12068	663	1874	931	1400	940	500	2118	714	8147	2228	1362	660	8056	7686	2154	72	2175	13433	3171	10917	548	5148	301	1776	4468	2665	2692	3906	1484	2286	3686	1845	1900	1728	1568	1956	726	4574	9579	899	3303	2445	3600
2939	1435	2039	291	177	1293	10586	665	1128	519	1925	993	964	2733	845	8909	1367	911	1009	6667	11233	2125	122	2315	11348	2662	9930	394	4789	92	1805	3584	3777	3713	4895	1211	1924	3596	1159	1729	1345	1564	2685	863	3439	20483	493	3211	3576	2721
2940	1787	1566	1480	165	2257	7091	683	1099	51	2499	830	1665	2077	1006	7028	1135	1320	957	6925	17545	1724	205	2935	12700	3663	11391	372	4736	117	1732	3165	7307	4091	6267	623	1494	4091	1374	1102	1008	1681	2253	998	2822	16237	480	3351	3380	2006
2941	1276	1122	2399	259	3722	6125	777	1843	35	3068	1382	1954	2631	1405	4904	1136	2208	811	7765	26297	1916	331	4397	23411	3823	9310	433	5056	521	1572	4027	7143	3327	6029	252	1808	6361	1886	1267	2169	1394	2155	1644	4439	13432	620	3334	3342	4927
2942	671	1736	3077	235	3786	7609	1071	1724	59	2764	1641	1855	2940	1607	2835	1930	2644	528	8186	32906	3682	462	5630	27163	2687	7952	361	4808	806	1103	5471	5135	2636	4706	328	1925	8191	1872	2400	3234	832	3733	1916	5246	14318	312	3231	4057	3684
2943	1204	2491	3798	62	4039	7248	1631	2139	36	2933	1413	1565	1353	2187	1914	2769	2482	583	9346	30592	6415	343	5400	26507	5598	7992	263	5710	670	929	6777	5643	2359	3973	511	2281	7850	1998	3014	3191	696	4904	1828	4799	9344	214	3151	3294	4110
2944	2904	3416	2214	1	4281	7111	1919	5206	94	4196	2479	1270	738	3312	1949	2593	3583	1047	10792	25020	6235	140	5017	23973	4505	7909	107	5268	691	1169	9014	7648	2406	5028	297	3066	6278	1955	2806	2787	835	4498	1940	4343	5559	328	2476	2475	1933
2945	3136	2717	906	0	3061	8406	1676	6176	174	4112	3869	819	854	3384	2798	2857	4519	876	12511	16619	5017	197	5493	31351	5729	7779	15	3953	747	993	8671	9551	2238	6229	542	2265	4430	1160	1858	1905	920	4173	1231	3429	5820	547	1649	2160	3273
2946	2500	1222	806	10	2041	8609	1290	4979	106	2965	3408	1054	1191	2320	2028	2738	3142	679	17152	10235	4845	289	5584	28008	3448	7438	48	2600	598	1096	5597	8532	3485	5212	1681	1383	3143	1486	1102	1379	804	4359	338	3692	4187	834	1971	2633	3242
2947	1783	670	757	47	1956	7756	1165	5503	30	2031	2151	1355	1931	1890	2038	1436	1434	916	21949	9097	3693	270	4595	26507	2510	7350	394	1186	644	1294	3941	5014	5416	4941	1441	2000	2905	2977	631	1538	797	2364	320	4675	4931	1014	2922	3272	4141
2948	1174	1583	772	54	3241	7529	1126	5672	57	1744	1474	1558	2872	1651	5560	1092	393	1264	20929	7741	2719	275	3136	20254	2712	8676	981	996	667	1157	3901	4537	4926	5549	720	1901	4200	2473	748	2075	775	1026	485	3852	6889	1142	2962	2658	4565
2949	1348	3125	648	18	4509	6705	1307	3799	48	1985	1115	2023	3063	1370	6996	1948	356	1158	19430	4605	5837	295	2726	20109	2144	11906	860	1304	481	1584	4534	5915	4239	5499	655	1456	4544	2070	1197	2506	644	1489	335	3208	7327	804	3248	1950	3215
2950	2158	4616	777	0	3936	4321	1242	1727	97	2099	751	2766	2712	1462	5615	2832	815	576	17103	4787	9996	141	2930	15930	4157	8782	927	1511	536	2329	6570	7090	3508	6452	397	1185	4927	2854	1266	1929	794	2673	210	3417	7018	399	4123	2351	3538
2951	2758	3797	1421	6	2248	2949	876	1867	182	2772	867	2757	2618	1530	4429	4025	1166	353	11986	4884	8498	26	2772	16353	5251	9718	1485	1485	1461	2208	7463	5595	1809	7107	271	1111	5524	2218	1667	1006	1368	3352	422	3578	8207	240	3203	2381	3167
2952	3148	2848	1248	62	982	4432	1066	1953	242	3549	1346	2500	2563	1004	4918	3503	927	344	9077	3585	4654	100	3649	15235	5219	7668	1001	1815	1991	2026	6404	5086	1035	5202	383	979	3937	1370	2549	453	2416	2694	748	4837	6503	183	1630	2037	4210
2953	3173	2529	524	179	1522	6537	1053	1696	464	3506	2123	3406	2748	803	4519	2041	857	339	9392	3720	3898	183	4799	11102	5139	6452	518	1847	1338	2171	4450	5368	2575	5066	300	843	2384	1235	1818	394	2327	1411	650	5354	5180	123	1229	2227	3777
2954	2527	1430	264	276	2355	5469	663	1926	503	3570	2315	3280	2157	1237	3224	1131	958	503	9025	3906	3831	171	4124	8844	3388	5858	864	2481	637	1672	3465	5049	3509	6570	177	911	2379	1249	802	1066	1433	1684	627	4714	3336	119	1743	2503	3438
2955	2427	787	288	388	2723	3871	858	2342	275	4633	2704	2587	1329	1523	1579	814	1239	684	9508	2962	3089	151	5076	9028	4245	7869	577	2598	432	1062	3443	6121	2165	5672	336	1029	2368	1501	808	1548	1735	2220	932	3058	4836	148	1746	2277	3081
2956	3046	963	336	299	3156	2846	1062	3229	257	4670	3492	2145	1140	1490	719	604	950	350	11405	2745	2369	192	7514	10552	2709	6584	237	2788	211	1360	4155	6851	1339	4228	422	1270	2193	1814	899	1434	2220	1650	1091	1944	4816	522	1350	1824	3324
2957	2964	925	460	133	2629	2285	947	3768	225	3271	2799	1806	1133	1430	1149	432	603	242	9693	3745	2480	160	5994	8859	4257	6767	324	2660	89	1923	3869	4893	1280	3764	251	1430	2265	1359	788	1328	2518	1417	985	2731	6823	1118	1343	1630	2438
2958	2764	460	633	52	1357	2771	708	2058	59	3146	2079	961	1085	2157	1760	467	461	304	8140	3745	2457	90	3838	11419	4700	7951	390	2223	147	1566	2701	4629	896	4316	137	1364	2385	1108	674	1141	2070	1233	963	3644	6765	1059	1612	1540	3089
2959	2684	108	974	23	1106	4265	631	990	3	3314	2280	546	879	1974	1912	859	604	240	9170	2362	2254	59	3692	13648	4221	5343	255	2291	168	623	1841	5121	993	5117	223	731	2157	947	855	975	1563	1515	1340	3740	4282	776	1641	1950	4022
2960	3107	459	974	50	1305	3610	895	1533	69	3057	2253	600	1219	952	1763	2042	766	141	9226	1438	2280	29	3002	11546	4167	2782	160	2602	63	876	1600	4987	1322	5865	329	504	2363	383	647	620	955	1917	1165	3610	4264	738	2017	2914	3281
2961	2229	1641	791	52	1267	2334	1010	2017	292	2791	1584	430	1612	665	1956	2079	639	90	8133	2005	2358	87	2202	8778	3134	5051	132	2733	16	1417	1341	3459	1582	6139	340	1274	2096	167	364	524	398	1731	790	3302	6209	578	2032	2062	3132
2962	759	2190	779	15	828	2430	592	2320	370	3370	886	333	1189	1024	1727	1138	636	149	7226	2297	1864	244	2581	5644	2158	5994	137	2855	52	1114	1500	3673	1822	4234	558	1647	1279	482	345	554	647	1285	1680	4259	5381	312	1931	1576	4146
2963	771	2229	771	0	1128	3039	500	2057	163	5100	948	728	661	1373	1718	902	453	200	6530	2272	1698	308	3533	7631	2783	7729	264	2217	166	778	1531	4578	2104	4259	977	1151	1067	1233	388	745	859	1034	2133	4098	6588	194	1734	2585	2772
2964	1216	1754	515	25	1966	4072	1278	1740	57	5147	1116	1345	1110	1563	1807	1304	281	150	6848	2709	2038	249	2566	9110	1854	9378	257	1970	435	658	1442	3658	1616	5487	978	688	1333	1381	533	1585	712	1280	896	2927	4293	153	1276	2880	3100
2965	1136	1066	461	57	3011	4575	1793	2067	54	4462	674	1214	1461	1433	1733	1207	290	348	7533	3051	1837	429	1606	12909	2896	7235	46	1820	643	938	1775	2670	1627	5263	589	467	2135	1066	524	1783	754	1747	331	2370	4120	187	1318	1582	3354
2966	975	774	529	47	2550	4011	1285	2513	40	3792	501	668	935	1174	1672	1074	468	785	6766	2738	1092	517	1642	9916	3859	6165	0	1955	939	1565	1633	1794	2342	4262	455	288	2208	958	784	1958	875	1955	336	2800	2174	376	1644	1361	3177
2967	765	846	437	68	1718	4525	1175	1969	142	3675	971	767	664	527	2219	1064	779	645	5827	2672	1488	313	1665	7328	3586	8826	1	2100	741	1639	1117	2203	2220	3002	410	673	2198	583	1007	2287	1115	1251	444	3366	3604	487	1661	2122	2248
2968	831	902	406	167	1702	5740	1373	1026	320	3678	1194	639	585	219	1839	731	592	384	5397	3196	2463	204	1368	9889	5492	13235	39	2359	350	1413	1232	2861	1730	3980	463	743	2937	798	688	2260	1636	1261	457	3031	7915	433	811	1880	2275
2969	1353	740	461	257	1715	7149	1145	885	490	4049	947	653	1130	278	1311	406	267	226	5305	2390	2409	116	1084	10038	4951	16518	133	1975	290	1069	1333	3303	1459	4636	623	424	3182	1132	352	1534	1789	1563	733	3231	10065	494	818	1545	3339
2970	1703	633	582	197	1638	5377	1098	1115	389	4399	754	547	2145	357	1292	554	670	122	3696	2518	1341	59	1569	7674	3307	16893	282	1869	414	996	1552	3949	1808	4039	675	443	3194	713	355	1096	1066	1615	1331	3708	7522	697	1609	2141	3081
2971	1131	362	510	74	1345	4385	1423	1305	147	4927	795	280	1900	792	1707	1019	877	205	4632	2996	1143	114	2450	11270	3011	12980	338	1651	792	819	1422	4462	1380	3119	897	947	2888	607	355	1511	750	1349	1012	3765	4885	731	1614	3248	1943
2972	1041	369	480	21	1170	4765	1132	798	121	4567	1086	481	1032	1177	2046	752	426	462	7154	2219	1158	326	3755	8685	4591	8154	251	1374	1030	749	1391	3695	1018	2217	819	1554	2389	870	725	2520	965	1166	622	3360	6512	540	1378	3146	2429
2973	1426	572	543	60	1001	4523	754	690	192	3137	1240	936	1002	1209	1820	295	112	634	6282	1835	997	458	5237	8249	4304	6188	320	1434	810	567	2043	3788	1154	2632	522	1647	1915	1259	1333	2746	876	1011	614	3926	6371	297	1386	2819	3955
2974	1122	414	399	116	1250	5109	612	1891	301	2302	1418	701	563	1320	988	338	174	595	5341	1613	727	399	4651	9489	2640	10669	346	1915	302	450	2046	3369	1366	2800	573	1015	1636	1088	1002	1957	619	1876	497	4261	4213	101	2531	3055	4766
2975	676	324	171	345	1357	4870	572	2634	339	3566	1321	416	278	1598	712	818	226	638	6148	2217	772	319	4035	10268	3056	8854	254	2909	163	509	1796	3941	2027	2912	579	909	1120	795	560	1374	536	2525	304	3891	6327	112	3026	2723	4539
2976	849	928	173	493	1084	5274	406	2089	259	4578	997	418	293	1160	870	1368	188	798	8120	3468	1648	306	3249	11181	3555	4887	291	3145	151	636	2104	4840	1988	4091	457	905	1627	906	357	1348	363	2022	311	4594	9756	488	2957	2300	3053
2977	1832	1296	333	362	891	6163	742	1547	88	4586	843	418	508	769	702	1690	278	593	7465	4350	1610	471	2105	11403	4204	4137	495	2873	100	1460	3127	4779	1708	5282	471	679	2397	974	401	2096	449	1423	264	4460	7544	965	3458	1758	2389
2978	1971	712	469	138	1101	7859	1257	1764	29	2949	717	519	669	1838	582	1460	489	282	6061	3433	1137	445	1900	8837	2246	5803	998	2635	243	1793	3903	3610	1334	4260	299	576	2145	1049	742	2472	1020	1548	271	3726	5820	639	3644	1815	2221
2979	1836	523	509	68	1382	8247	1002	1439	195	2738	438	858	767	2618	595	1053	940	176	7064	2730	1297	200	2564	6364	1715	6306	833	2774	402	1843	3827	2655	1041	3357	240	777	1164	874	1664	3214	1199	1571	571	2751	5090	232	2495	2349	2235
2980	2266	533	428	53	1678	5787	540	779	359	4891	437	933	900	1664	1328	893	1180	421	10041	2269	1364	96	3113	7721	2925	10111	362	3509	415	1985	2259	2572	1577	3440	468	1161	1056	711	1631	2795	767	1485	1621	2523	7514	152	2162	1995	2326
2981	2037	383	603	46	1810	5659	262	421	245	8039	509	984	1104	805	1577	367	898	604	12428	1708	1501	229	3114	13675	5076	13287	232	3696	344	1235	1305	3586	2517	4235	625	1333	1487	813	607	1583	513	1257	2304	2867	5706	312	2353	920	2119
2982	1329	317	729	108	2307	5819	289	882	202	7969	694	905	861	604	978	254	889	624	11332	1727	1826	271	2748	10558	2936	7723	206	2950	330	784	1334	3556	2216	4741	495	1076	1946	1356	243	1176	578	2043	1918	4012	5555	915	2840	660	1899
2983	781	491	525	94	2556	4502	757	1063	186	8094	795	874	539	371	655	328	2032	588	9196	3434	2235	155	2026	12750	2765	6405	180	1912	279	1111	2049	3460	1739	4763	565	1231	1803	2090	535	1715	1059	2767	1386	4602	9524	1489	3103	824	2478
2984	865	520	234	18	3754	2644	1415	916	74	10336	714	842	544	688	922	255	2101	755	7758	4954	2123	282	2228	16120	1464	4590	160	2197	458	1556	3062	4172	1247	4535	1206	1452	1359	2637	910	2229	1523	2528	1344	4567	6465	1441	3621	1054	3101
2985	963	578	82	18	3969	3063	1538	1008	166	9665	424	763	955	1274	1247	190	798	1629	7446	7533	1626	386	2931	16310	1790	6082	86	3055	612	1758	3459	4810	1121	4569	1246	1953	1522	1971	1259	3146	1097	2060	1023	3960	5104	1000	3811	1223	4103
2986	859	634	400	54	2884	3108	1119	2323	312	9001	215	616	1184	1968	1053	129	580	2478	6209	7687	1184	279	3665	15822	2205	5402	61	2491	449	1597	2526	4454	1720	3985	874	2005	2352	1437	1535	3303	744	2087	818	5198	6322	825	5293	1374	3610
2987	829	806	1299	50	2121	2845	1269	2636	150	9935	582	670	1107	1512	663	23	1520	1882	6469	5552	2051	121	3808	24179	1583	4460	21	2335	338	971	2277	4401	2242	3583	487	1257	2655	1205	1377	2717	840	1808	922	6308	5498	741	5778	1088	5447
2988	1356	983	1596	57	2307	3009	1568	1661	8	10680	1039	770	824	712	447	106	1659	1423	5740	3773	2282	46	4563	27359	1656	4895	79	2490	202	1607	2927	3085	2079	2650	393	862	2115	1562	674	2041	865	2307	1485	5440	5265	696	5498	904	6235
2989	1682	998	1040	123	1775	3593	1753	1250	9	9914	1625	628	632	274	783	451	972	1395	6182	2763	1443	108	5877	23406	1589	9975	511	2039	187	1715	3807	2439	2022	2405	482	812	2244	1753	379	1963	671	2543	1568	3962	4222	609	5143	1144	4147
2990	1329	632	514	135	1646	5239	3316	1668	130	9722	1776	386	785	158	936	1021	998	1480	8737	3349	901	370	7210	21786	1507	11472	834	1482	246	1410	3140	3121	2120	2206	458	1111	2636	1792	434	1835	822	2418	1043	4371	6734	745	4567	1883	2984
2991	880	507	132	73	2013	6743	6534	1796	323	8367	1148	821	1211	268	402	1465	1394	1054	12416	4973	1262	510	6543	18961	3021	5627	483	1503	210	1396	3128	3829	2459	2497	336	2701	2897	1802	636	1593	887	3638	649	4317	8103	775	3155	1778	3158
2992	1224	891	104	102	2161	4644	11856	2194	618	8849	379	1373	1056	584	306	1752	1384	792	11948	4428	1421	337	5715	15280	1783	6403	425	2352	139	1761	3399	3945	2572	3075	395	4677	3052	2307	1257	1661	1008	5823	579	4233	7597	606	3968	1363	3603
2993	1177	1384	456	187	2154	3673	15531	2312	677	11514	184	1266	992	988	673	1387	825	1781	11575	3330	1476	182	4406	10081	1477	6199	525	2668	188	1938	2989	4163	3406	3884	717	7087	2758	2770	1635	2075	965	9299	467	4779	5235	493	7760	1290	5763
2994	1510	1169	1136	92	1873	3680	14023	2982	404	11113	133	1388	1442	999	1045	1065	444	3763	11736	2063	1971	298	3192	11517	2120	6720	670	3389	382	1311	2228	3453	6458	3383	1345	9234	1979	2415	1679	3104	677	13927	349	5415	8038	674	12693	1475	8012
2995	1959	1048	878	6	2400	3386	11342	4603	126	10754	397	1460	1392	490	1287	1029	464	5809	10465	1743	3715	541	2570	12615	1629	11869	749	4477	702	811	2382	2895	11633	3042	2123	10777	2144	1735	1020	3400	541	15109	244	5343	7937	720	17297	1239	12689
2996	1934	1166	405	22	2607	2481	7027	6877	41	13190	646	990	1535	804	1191	1072	461	6338	6291	1610	4328	584	2709	10412	1642	7761	332	2925	546	1146	3052	2999	15041	4426	1834	9547	2185	2229	471	3384	998	9293	261	4393	7178	633	18635	1748	9129
2997	1611	1474	333	131	1957	2559	3703	7479	106	19542	493	604	2162	991	1128	1037	286	5417	5711	1887	3896	263	2912	11452	1087	9629	183	2483	220	1186	4288	2447	16617	6397	1171	7714	2312	3815	548	3012	986	6132	357	4169	4897	456	20852	2484	7214
2998	1270	1817	301	219	1720	3424	2680	5661	317	22198	400	786	3999	571	1256	764	150	3061	7098	2120	2784	149	2970	8927	2430	9449	659	2918	195	1535	5175	2073	12317	6400	875	6550	2670	5666	693	2868	774	5057	604	4093	6147	912	18684	2163	4776
2999	1066	1381	451	180	1508	4423	2950	3925	422	24089	726	921	9355	546	1293	523	138	1517	8513	1852	2110	200	2805	9629	1818	10959	1253	2811	539	1658	4374	2321	7784	4962	679	4054	1975	6281	625	4014	1022	4040	653	3479	8057	1750	15361	1562	4342
3000	1976	736	547	74	1270	3940	2643	2687	313	22206	887	721	14169	740	1222	877	190	1242	6953	1569	2027	247	2349	10883	866	8332	831	3384	805	1325	4147	2865	5168	4341	613	2996	1469	7171	550	8536	1814	3550	646	2517	5949	2010	11654	2190	6239
3001	2091	428	461	19	1526	4061	2917	2083	99	25165	784	802	16398	1406	1963	1457	439	1522	5749	1278	1400	148	2765	8943	1296	5279	345	4689	766	809	4595	3248	4942	5180	705	3290	1332	6840	1061	18545	1956	2801	807	3305	3825	1297	11353	2533	6488
3002	1585	446	271	85	1909	3922	2413	1740	5	36890	423	1315	14252	3496	2043	1488	884	2637	5655	1286	1513	142	3054	12445	2550	4356	217	3744	702	755	5367	3073	5454	6791	863	4367	1288	6381	1337	22811	1705	2101	1053	4028	7687	1304	11333	2455	4917
3003	1458	377	413	106	2160	3451	1963	2052	0	59207	250	2027	9951	6235	1575	1161	1060	4132	6955	1357	2114	381	3388	12778	1411	6940	236	2375	644	1202	4079	3312	4594	6460	630	7378	1306	6007	1143	20523	1505	1661	1082	3975	6355	3192	10463	2504	4222
3004	1986	439	593	76	2248	3723	2479	3220	10	74551	378	1857	6777	5570	2110	1232	1275	5388	6306	1492	1869	446	3111	14495	1689	9973	260	1980	673	2014	3224	3316	4511	5528	300	15196	1641	5309	1118	15896	2260	2035	631	3800	8715	6595	10957	1773	5212
3005	2775	505	501	60	2679	4155	2230	3611	144	73395	868	840	4451	4032	2994	1643	1943	10213	5262	1073	1438	244	1945	11250	2057	10518	125	2631	410	3434	3557	2791	5039	4246	336	33133	2459	5302	1080	11610	3402	3534	329	2597	6573	12285	14202	1482	3938
3006	2371	601	211	81	3372	3587	1311	3152	565	69228	1152	935	3637	2778	2315	1870	3081	19554	4975	815	2382	127	1367	10075	4645	7284	42	3982	375	3851	4154	2542	5428	3350	437	56013	2761	5107	1133	7489	3274	3803	184	2739	6509	16043	33059	1347	4415
3007	2281	1174	193	189	3959	2873	1587	2208	1516	54969	897	1081	3361	1843	1437	1988	4265	30675	6722	678	3359	148	1548	9157	3577	7576	276	4688	651	3112	5348	2466	5697	3875	401	65773	1906	7528	1332	4341	4260	3665	215	3680	6878	14802	82169	1530	5504
3008	3525	1644	361	261	5161	2170	1905	1676	2406	41353	422	705	2879	1554	1073	2204	6272	32221	9842	597	3018	277	1556	10346	1454	8207	557	2905	920	2892	7252	2485	4326	5337	187	61152	930	15601	1348	4188	5406	2853	907	4747	6515	8639	150560	1434	5600
3009	4875	2541	477	287	7264	1555	1494	1676	2222	25194	455	606	2132	1149	1174	2128	7870	24020	8688	836	2400	627	1536	8795	1605	5543	747	1879	1078	3740	10113	2405	3369	5088	279	54047	450	29985	1022	4390	4721	2036	1238	6216	5286	4295	220176	1435	12409
3010	5002	5039	697	244	8747	2185	1204	2255	2139	18276	874	1017	1653	800	1488	3970	11239	14764	6560	1157	2328	804	1619	9982	3320	5222	659	2140	783	5636	14056	2700	3219	3043	432	32885	1023	46024	531	4096	4848	2721	884	6352	5345	3247	201016	1700	16264
3011	3583	7366	1057	114	7669	2455	1988	2476	2412	21159	923	1135	2045	494	1577	6530	14449	6751	4549	1160	2664	411	2256	9168	4185	5351	475	2920	622	9037	18297	3128	2745	2488	324	16967	2203	45176	514	4325	9060	3108	547	6253	7340	2873	145144	1794	15954
3012	4457	7646	991	96	6657	2543	2368	2159	1892	19806	844	1105	2435	422	984	8676	15990	4001	4030	831	2528	177	3318	8524	2191	7811	214	3364	622	17940	23431	3704	2139	2516	137	7898	3077	35325	703	3832	15838	2202	919	5010	6188	3244	77245	1618	10613
3013	7051	5773	705	332	6371	2545	2283	2256	765	18023	795	1051	2509	557	774	10922	13328	2926	4050	657	2502	335	3980	9118	2865	5214	97	4807	625	29335	24903	3857	2327	2968	127	4295	3486	18750	791	3344	20657	1278	1214	3407	9685	3560	36745	1212	7550
3014	10246	5272	918	425	4164	3464	2319	3061	330	14687	711	1222	2504	593	1207	12945	9005	2078	5101	854	4006	546	3495	8626	5787	3212	30	7719	795	40841	23054	4414	2874	3524	147	4298	4351	7669	682	3949	23809	1396	705	3330	7455	3228	20142	1046	7273
3015	10359	3419	1109	280	3043	4517	2270	2480	235	13461	426	1324	1854	863	1930	9393	4916	1510	6662	1232	4731	543	3248	8632	1870	8332	180	6899	893	36590	14159	4243	2851	3454	273	5201	5251	5223	760	4849	20906	1846	396	3805	4862	2500	15157	1274	6720
3016	9392	1544	988	201	2751	4312	1830	1541	83	17094	346	1242	1320	972	1826	5361	2276	1488	7091	1183	5110	354	3538	11948	792	6697	505	4577	1259	26867	7728	3129	2907	3075	480	4390	6629	4761	986	4258	15411	2627	391	4869	4183	2562	14668	1809	7196
3017	7187	1680	1025	168	3070	4067	2087	1599	2	17374	481	1811	1347	788	1062	2961	1838	1762	6090	1346	5321	261	3120	9249	3036	5909	604	3522	1514	15732	5554	2006	2916	4857	619	4613	6397	5064	1077	2098	7621	3175	376	6436	2902	2238	15093	2261	11210
3018	5797	1561	1633	51	3765	3827	3880	2006	90	16713	722	1669	1459	1004	1166	2212	1630	2082	4314	1763	4697	295	3377	7280	2862	8484	441	3520	1358	9693	3605	1842	2176	6281	583	6120	4317	4705	1044	1075	3570	3663	505	6576	4675	1378	12696	2295	8425
3019	4824	923	1726	42	4197	3463	7915	1987	814	15207	710	1119	1222	1088	2372	2368	1757	1431	4861	1997	4984	389	3718	9017	1388	6402	656	3425	1078	6453	3603	2573	2291	5626	718	6507	2495	4123	1012	743	3946	4983	857	4899	5629	954	12262	1598	9168
3020	4431	926	1325	210	3828	2688	15253	1637	1226	12267	382	1931	1180	750	4002	2538	2022	1005	6423	2148	7220	486	3284	7058	1076	4393	1109	2957	688	4989	5521	3610	3303	4477	1130	5483	1803	3688	1055	1167	5392	10073	1266	3242	7733	882	14832	1405	9227
3021	3418	1337	1289	483	4281	2827	23303	1696	779	9277	362	2765	1063	560	3969	3336	2390	1523	6676	2004	13989	333	2461	8742	1689	5250	2271	2809	882	3892	7971	4218	5404	3611	2034	5660	1650	2152	947	2036	6096	18640	1713	4453	8622	851	16803	1348	8902
3022	2503	1983	1669	767	3807	4181	28747	2535	210	8279	424	1537	1180	820	3399	4900	2064	1611	6080	2628	24584	182	2007	10459	3066	5023	3556	3903	1517	4049	8014	4265	9018	3836	2643	4662	2159	1420	1066	2563	4610	28161	1739	6176	6103	983	12864	1537	10501
3023	2092	2817	1700	1025	2165	7586	23926	4777	127	6757	338	527	1311	1603	3801	5178	2274	764	6604	3602	37164	550	2180	13098	2583	5165	4060	3888	3395	3890	5893	4311	20274	3646	3794	2666	2173	1449	1045	2130	2937	27836	1219	6590	7559	903	9549	2637	18730
3024	2420	2418	1840	690	1390	8224	14756	7679	170	5365	408	677	1433	2406	6440	3585	3047	609	5759	4113	47044	1698	2239	9719	1310	7969	3770	2903	7171	3321	4190	4261	31616	3327	6317	1128	1404	1917	864	2124	2283	25721	764	6604	8062	519	6976	2762	50729
3025	3024	1414	2355	233	1958	5951	7968	11070	179	4425	411	1333	1682	1803	10640	2762	2877	674	5755	4339	45298	3052	2733	10945	1139	7158	3271	2743	7451	3908	4552	3356	38032	3675	7956	724	1108	2079	1072	1775	2607	19314	528	7873	4189	509	4723	2279	60444
3026	2388	1047	2919	149	2461	3134	3549	9960	98	4250	609	2773	2241	997	14190	3084	1824	604	6202	5052	24078	2730	2550	11168	1950	5755	1884	3360	5352	4794	4622	3665	32550	4115	5719	616	1281	1657	1920	1076	3290	11137	769	7780	4330	631	3756	1852	56290
3027	1927	1492	2323	379	2077	2248	1695	7035	82	4398	1276	6375	3147	694	14549	3338	1336	656	5430	4916	11677	2528	2592	8502	3135	6611	1003	2829	3870	5821	3802	3947	21984	3616	2907	832	1357	1270	2172	792	4578	6203	1356	7888	8355	647	4050	1610	39206
3028	2100	1409	1733	539	1668	2675	1972	4103	283	5067	2005	12207	3704	827	11327	2504	1625	757	5444	4089	7997	2837	3736	5892	3247	4636	843	1781	3105	5239	3458	4719	14311	4330	1513	1588	1294	1762	1739	926	4482	4669	1690	6524	6431	513	4035	1676	21614
3029	2194	1012	1524	793	1706	3789	2084	2501	436	5818	2976	14213	4414	1021	5765	1359	1459	578	5989	2778	7254	2796	4312	8206	3871	5679	598	1567	2532	3206	4566	5902	8789	4679	999	2500	1434	2284	1168	1042	2981	3592	1466	3951	6181	325	4298	2205	10430
3030	1505	887	1902	728	1863	4502	1892	2402	267	6359	5829	13682	5590	1243	3242	951	1010	216	5728	2044	6395	1924	3218	9054	1318	8050	232	2095	2600	2234	5111	6441	4676	4457	865	2213	1613	2106	863	893	1656	2501	1292	3365	8450	334	3808	2504	8746
3031	871	862	2075	338	1833	3337	1360	2817	181	5044	7781	11084	6520	1202	2026	1182	735	150	5103	2298	4851	1110	2212	10662	1488	6128	300	3163	2120	2376	6104	4565	5631	4047	1210	1688	2429	1509	802	1422	1162	3031	1411	4136	5706	575	2758	2115	10041
3032	1389	803	2660	90	2320	2936	1210	2124	139	3900	9025	7358	5058	1550	1849	1989	1062	179	6716	3250	5062	790	1742	9773	1294	4904	691	3351	1519	2155	6616	3714	6661	3464	1376	1582	3649	1010	1036	2831	1389	4005	1560	4795	5257	881	2138	1329	4501
3033	2409	733	2487	255	4177	3679	1485	1782	53	5149	8771	4444	2890	2293	3330	1845	1436	157	7934	3693	5741	720	1934	9268	2251	5204	783	2996	1081	2747	5880	4627	6717	2237	1165	1505	3525	988	2010	3537	1461	4197	1489	5430	3860	726	2163	1025	3456
3034	2106	733	2070	631	4810	4468	2098	2344	129	7883	6261	2742	2804	2447	5611	778	1537	154	8562	3680	7051	726	1678	8811	1307	7215	741	2069	1071	3572	5265	5427	6966	1902	739	1244	2054	1339	2851	2901	1351	3592	1714	6196	4106	310	2761	1326	4687
3035	1265	819	2904	767	4196	3883	2039	3170	177	7476	2934	1914	2988	1916	5942	937	1844	200	8508	2788	8316	776	1618	7905	1140	7913	568	1660	1453	3062	5643	4615	6919	2626	597	1528	645	1488	3113	1912	1347	3211	1881	5272	5471	119	3902	1833	5268
3036	1882	904	4061	536	3268	2946	1684	3119	124	6211	1146	1710	3911	1507	4746	2516	1244	208	8755	2015	8135	752	2439	5476	2593	6529	356	1790	2072	2034	5896	3823	5467	4485	718	2060	693	1090	3004	1720	1073	3646	1439	5100	3770	369	3398	1461	6677
3037	4311	723	4924	391	3124	1948	1917	2543	51	5117	914	2551	5247	1131	4686	3368	676	144	8743	1819	7675	655	3044	5542	1969	6184	177	1605	1638	1930	4331	3676	7089	5086	757	1931	1587	677	3559	1694	1229	3760	1046	5813	3894	938	1976	1325	10044
3038	5516	850	7587	620	3238	2027	1828	2701	13	4729	1253	3560	5871	808	3406	2925	905	109	9128	1905	6523	450	2353	6286	2018	6232	58	2088	1119	2344	3743	4063	8538	4420	791	1490	2187	569	4984	1431	1954	3685	1158	5179	7885	899	1752	2133	8726
3039	4251	1293	10939	660	2672	2274	1392	2363	0	4266	1787	3776	4556	1817	1818	1650	874	349	7838	1862	5681	583	1749	10122	1040	6068	1	3087	1104	3266	3879	3616	7201	3915	591	1488	2237	431	6003	947	2322	2999	1892	4171	9713	464	2100	2830	9108
3040	1914	1953	9557	885	2354	2003	811	1955	38	3819	2413	2822	2653	2553	1482	1105	663	682	5487	1468	3688	862	1859	10406	2363	4054	20	2783	1101	3480	4652	3434	4903	2592	314	1181	2616	477	5800	1108	2127	1941	2674	3936	4367	207	2129	2354	5305
3041	1405	1841	7245	1353	2250	1684	664	1602	231	3948	3326	2078	1411	2093	2053	952	957	603	4615	1178	1770	854	2205	8684	3263	5318	123	1891	1326	2496	5169	3707	3050	2042	223	1217	2919	848	6767	1848	1828	1051	2993	5003	1683	218	2419	1447	4435
3042	1693	1040	5823	1161	2425	1409	907	1346	368	4545	3022	1841	807	1642	2734	966	1401	453	5721	939	1981	469	3002	6649	2166	5966	175	2014	2024	1425	4624	4669	2080	1990	265	1763	2935	985	7827	1961	1158	936	2965	4684	2476	318	3021	1070	3674
3043	1738	673	5398	606	2267	1121	850	1198	226	5579	2232	1450	1193	1827	2579	835	1291	453	5856	1218	2466	232	2837	11421	2071	7772	156	2105	2305	1241	4022	5580	1781	1846	316	1831	2529	890	6926	1459	623	1077	2790	4458	3644	329	3080	998	4545
3044	1730	530	4338	349	1836	1647	664	1273	32	4780	1661	945	2061	1377	1909	758	827	352	5507	1842	2075	255	2252	11009	4613	7022	249	2325	1250	1798	2667	5405	2116	1532	283	1092	2417	1233	3964	1114	755	1601	2871	6362	6782	377	2399	897	5577
3045	1798	539	2918	331	1543	2228	644	1485	48	3162	1438	570	2479	379	1494	618	603	427	5900	2409	1471	239	3037	6798	8544	7407	588	2486	584	1796	2115	5366	2668	1546	451	418	2028	1484	2086	1477	1330	2547	2349	7696	4572	511	2430	1099	3564
3046	1957	916	2055	239	1769	2029	548	1849	119	3379	1165	389	2169	249	1336	826	704	900	5209	2512	1911	258	3370	11504	6080	4784	653	2600	571	1236	2237	5855	3013	2733	679	593	1590	1220	1692	1866	1623	1903	1772	8829	3859	450	2939	1391	3429
3047	1546	1068	1416	243	2352	1578	675	1633	110	4690	877	411	1339	616	863	1370	891	1206	4278	3083	1829	460	2795	8428	6539	5892	268	2164	652	732	1960	4173	3133	4234	540	997	1358	1147	1458	1986	1250	1058	1007	8309	4073	453	3208	1939	5254
3048	1027	701	1288	653	2632	1327	743	1348	69	5806	614	536	830	875	749	1448	1127	1307	4574	3382	1431	560	1883	8368	4818	6384	162	1535	488	672	1711	2890	3418	4228	327	1738	1594	1338	1398	1443	649	900	863	6563	3992	735	3848	2537	3919
3049	909	301	1544	1125	2297	2132	307	1309	60	6037	498	598	1032	698	1417	763	941	1676	4735	3671	1789	672	1866	7832	1758	5116	140	998	319	630	2018	3054	2772	3601	521	2333	1911	1394	1846	1601	360	1040	891	6010	4126	732	4481	3139	3861
3050	1012	258	1658	934	1807	3465	223	1220	62	4783	922	427	1215	343	1889	420	439	1549	4666	3886	2415	776	2686	7029	2759	5543	65	1128	272	687	2346	4657	2636	2875	693	2043	1615	1456	2531	2238	442	1403	834	6718	6853	587	3353	3607	3637
3051	952	255	1404	587	1746	4117	676	1119	135	4008	1113	128	754	206	1622	455	377	765	7043	3377	2780	617	3182	9301	3281	3769	57	2136	116	759	2297	5816	3208	2733	494	1192	1179	1295	2372	1745	1044	2206	905	6018	6400	1356	2557	3198	4898
3052	914	350	1227	467	1547	3912	859	1355	255	3482	1066	55	431	719	1060	426	600	281	7987	2285	2113	288	2302	9804	992	2662	32	2325	76	800	1903	5218	3092	2820	259	1028	1378	1149	2319	1128	1219	2805	1141	4653	2900	1673	2496	4419	3255
3053	1033	703	1603	509	1545	3896	660	1372	214	3601	1250	377	764	1252	793	316	1007	289	5956	1672	1494	118	1335	10438	1115	3410	2	1359	250	835	1973	4194	2276	2956	387	1445	1974	1384	2284	1679	1203	2429	1343	4350	3150	1071	2606	5844	1666
3054	1474	827	1799	404	2184	3534	810	1399	161	4647	1134	1025	889	1690	1064	366	1705	395	4135	1667	1080	232	1280	7000	2266	5072	6	1202	294	1114	2000	3694	2099	3703	468	2052	1907	1477	2076	2342	1047	2018	1040	4279	6249	602	2566	5507	2173
3055	1814	697	1267	165	3338	2882	1026	1941	185	5600	926	1295	964	1654	1475	568	2253	583	5022	2108	1064	429	1769	7588	2419	5164	75	1819	135	1461	1580	4657	1825	4332	402	2310	1438	981	2158	2572	895	3005	803	4541	5107	759	2354	4953	2678
3056	1531	542	989	12	4126	2225	1150	2234	231	5030	1097	890	1426	1415	1725	877	1547	694	6064	2509	1114	412	2751	9113	2855	5290	123	2761	51	1558	1895	6201	1366	4845	338	2943	1210	919	2103	2324	978	3513	756	4524	4342	905	2867	4823	2920
3057	1013	282	1290	0	4159	2255	1260	1729	282	3576	1468	481	1415	1070	1565	927	382	1432	7171	1895	1039	312	2487	9400	2343	8261	222	3078	126	1521	2891	5337	2034	4802	341	3578	1192	950	1817	1410	1007	2630	751	4390	3308	875	3998	3332	3054
3058	868	244	890	0	3704	2191	913	1335	220	3707	1615	601	757	603	1283	731	118	2270	7848	1463	772	368	1530	14418	1423	4597	344	2919	165	1326	3207	4049	3070	5471	344	3416	1387	1358	1728	830	974	1560	716	3461	4469	645	4658	1884	2424
3059	1078	619	599	0	2934	2328	411	965	124	4501	1538	1317	431	428	1221	666	629	1924	8637	1520	599	300	1978	17302	1945	5845	502	2300	89	988	2590	4343	2808	5899	195	2856	1788	1629	1332	1295	1425	1396	637	3985	4582	422	4749	2159	3556
3060	1310	872	691	0	2313	2875	281	505	108	5035	1223	1615	418	894	1335	564	1084	802	8685	2553	1087	192	3281	17677	1609	5899	668	2900	138	753	3034	5545	1372	6696	93	3043	2467	1304	950	1676	1389	2208	477	5909	2645	580	3837	1740	3104
3061	1128	610	810	0	1635	3440	613	436	136	4286	986	1231	779	1149	991	539	748	228	8562	5614	1502	507	3254	13949	3193	3622	604	5064	223	694	3679	6200	1624	7271	254	2941	2882	673	1065	1595	1187	3065	507	6463	2689	564	3270	1493	3901
3062	1173	492	771	0	1235	3792	1138	1009	281	3179	1044	1107	1384	745	733	772	293	297	8421	8813	1454	636	2950	14309	1997	4127	237	5635	178	690	3237	5717	2388	6670	441	2998	2601	316	1151	1376	1220	3115	707	6003	3518	383	2396	2367	1741
3063	1262	368	742	3	1550	3245	1343	1494	344	2951	1192	1180	1396	804	1060	1096	467	493	7820	9019	1132	396	3575	15837	1165	4109	278	3960	94	445	2796	5263	2109	5532	418	2922	1789	501	1052	1167	1459	2773	799	5467	3651	589	1880	3372	985
3064	1270	248	916	35	1640	2343	1358	1406	256	2749	1192	968	1112	929	1734	1038	943	441	7933	6551	907	259	3610	18126	1505	5653	903	2760	210	527	3724	5775	1384	4515	285	2076	1669	1055	974	914	1281	2550	922	4698	4069	641	2086	3120	2450
3065	1250	632	887	57	1522	2228	1836	1631	150	2540	1381	711	956	792	2092	1053	1167	618	7380	4333	881	411	3085	15044	2384	4411	1050	2913	364	1036	3709	5760	1928	4933	252	1203	1930	1333	961	905	918	1952	1032	4077	3513	291	2545	2927	2691
3066	1626	1164	888	32	1688	3716	2198	3064	76	2479	1356	447	1540	518	1701	1310	722	897	8394	3199	978	507	3042	13819	1599	3658	616	2879	258	1206	3048	5082	2977	7940	237	1240	2387	1159	1647	1011	1149	1329	824	4181	3369	189	2245	3589	2742
3067	1850	1200	1101	2	1589	4259	1377	4237	62	3028	879	382	2006	332	818	1521	532	785	9921	3137	898	322	4024	17086	805	3896	364	2948	138	953	3214	5106	3294	10434	164	1526	4722	837	2642	1058	1433	822	495	4541	3725	507	1550	3743	2970
3068	1472	1020	1377	0	1216	2845	555	3359	32	4230	277	511	1493	328	841	1566	567	528	10759	2992	989	129	4362	15229	2707	6376	282	3458	205	617	2857	5367	2835	7595	107	1998	8591	595	2822	1044	1304	330	478	5010	3652	575	1459	3000	5034
3069	1299	1301	1493	21	937	1737	1112	2352	2	4135	348	756	1023	328	1421	2708	710	569	10684	2434	1204	186	3737	13866	4657	4215	179	3127	244	504	2380	6043	1968	6026	282	1849	10129	783	2988	1109	1888	769	1211	4061	2164	434	1936	3682	4995
3070	1936	1783	2123	122	1119	1936	2014	2242	27	3632	925	842	1184	342	2226	4369	730	567	9433	1593	1368	243	3332	13371	2672	4678	123	2195	219	897	2513	6333	1527	5998	610	1073	8154	1322	3016	1117	1914	2238	2177	2871	3537	403	2076	7254	4189
3071	1830	1565	3078	173	1720	2442	2010	1662	77	3281	1547	817	2274	525	2707	4163	864	398	7901	1798	1621	286	3845	13896	1724	4517	192	1861	125	875	2200	6301	1838	5624	762	709	6153	1469	2645	1417	1337	3085	2460	3384	3481	370	2008	9582	6938
3072	1120	1001	2692	122	1893	2607	1250	1076	93	3066	1786	1123	2722	660	2585	2399	1376	464	8496	2285	1291	535	4805	13236	1484	7402	458	1670	80	684	1842	5129	1500	5196	996	786	4662	1000	3086	1924	1373	2690	2501	4862	4367	263	2022	11167	7131
3073	859	881	1579	72	1930	2032	640	1108	51	2717	1809	2629	1660	968	2047	1362	1549	1111	11402	2065	1036	668	5221	10119	1632	8537	546	1874	333	610	1852	4266	1735	5323	1445	1326	3371	702	3619	2094	1709	1955	2551	5680	3545	307	1957	10236	12707
3074	1765	1066	1383	74	2930	1411	709	1580	8	2743	1665	3766	746	1496	1268	938	1445	2163	12594	1693	1371	589	4167	8342	3551	5292	301	2259	576	517	2992	6133	2760	4679	1335	1876	3304	1102	2941	2122	1424	1271	1999	5587	3709	368	2386	6043	16402
3075	3164	747	1132	47	3387	1752	1209	2697	0	3308	2316	3206	1206	1284	869	827	1418	2329	12031	1962	1861	330	2674	14903	2574	4118	391	2519	431	894	4416	8978	3128	3797	736	2359	3264	1614	1711	2010	1092	1086	1595	5762	3291	313	3420	2905	12548
3076	3584	334	699	62	3739	2170	1381	5213	0	3577	2881	2072	1767	687	1324	1101	922	1349	9121	2506	2053	120	2681	13929	2420	3992	595	3339	124	1616	3929	9083	2775	4098	932	2639	2200	1549	1296	1937	1144	1470	1508	6248	2875	250	4937	2797	7273
3077	2972	528	558	222	3885	2860	1281	6754	49	3212	2070	1632	1592	421	1874	1563	549	554	7693	2641	1709	66	3365	12189	2303	3933	395	4497	16	1475	2568	6778	2389	5230	1101	1628	1437	1579	1108	1978	1142	1941	1334	6049	2389	447	5171	3277	5381
3078	2444	917	466	304	3354	3280	1230	6063	112	3322	777	1341	1090	490	1738	1785	842	448	6560	2548	1401	123	4142	14139	1704	3438	143	4358	49	783	4134	4859	2120	5396	857	1063	1755	1764	1984	1447	894	1969	817	4605	2314	773	3908	2899	3580
3079	2394	824	420	165	2734	3525	1392	3192	123	4350	444	965	995	653	1195	1598	901	685	5538	2356	1975	220	3903	14353	1177	3255	123	2965	121	497	6996	3748	2100	4542	713	1534	2419	1763	3145	523	763	1864	455	3474	3768	865	2566	2838	3527
3080	2409	482	535	28	2451	3253	1847	1600	70	4227	776	518	710	820	1110	1676	690	1043	5542	2306	2391	195	3522	13834	1712	5184	135	2001	405	363	6435	3792	2151	3832	664	1659	2785	1294	2713	336	1033	1951	464	4795	4439	646	2027	3968	4552
3081	3046	365	432	43	1936	2362	2286	958	50	3315	885	420	1267	844	1302	1149	978	1173	6615	1942	2013	77	3320	11272	2280	5822	267	1678	602	586	3944	4527	2531	3964	511	1124	3611	769	1560	654	1360	2261	754	5952	2484	471	2308	5360	3515
3082	3090	476	372	99	1126	2242	2048	874	91	3435	824	687	2150	873	1011	467	1179	753	6657	1707	1763	8	3644	11824	1617	6146	478	1406	405	844	3625	5013	2957	5109	341	938	3200	714	1481	1574	1366	2194	1130	5797	2350	515	2335	5485	4174
3083	2612	630	724	85	886	3327	1453	589	102	4509	774	812	2019	1083	509	246	729	389	6445	2026	1739	26	3714	15438	1976	2877	776	1801	95	1002	4222	4424	2656	5675	213	1143	2065	848	1739	2210	1494	2064	1616	5282	3181	490	1796	5454	3536
3084	3537	806	987	25	1186	3242	1242	681	44	4637	547	626	1228	977	551	326	471	594	6504	3164	1135	98	3741	9324	2425	1788	814	2810	75	1334	3500	3782	2428	5751	326	1060	1876	988	1849	1670	1583	1855	1558	6335	3963	252	2118	4815	4729
3085	3547	742	866	40	1299	1917	1023	1725	67	4913	316	472	1109	565	798	761	830	1041	6356	3841	648	150	3930	9512	2829	2555	488	3008	107	1227	2832	4404	2313	5339	466	689	2802	934	1684	1268	1636	1073	886	6947	4796	274	2876	3934	4166
3086	2297	583	970	218	1103	1199	612	2148	159	4787	438	394	1560	637	992	1452	706	1121	6894	3145	736	265	4326	10327	1698	4246	117	2144	144	909	2643	5390	1603	5280	472	391	3807	967	1494	1723	1465	480	578	5691	2887	577	2481	3697	3725
3087	1303	594	1026	351	807	1459	466	1401	131	5627	684	405	1495	1171	1806	1499	541	943	7486	2086	898	360	5105	8804	1633	6208	190	1507	311	713	2409	6506	1016	5332	365	324	3650	981	1530	2113	1131	974	596	4478	1654	693	2772	2768	2796
3088	828	695	731	235	816	1964	714	912	35	6374	615	289	945	2654	2892	900	733	741	6895	2457	1399	295	7479	12174	2827	5410	748	1385	528	496	2511	8008	899	5935	273	860	3021	861	1599	2464	700	1912	522	4691	3175	654	4043	2543	2649
3089	737	780	420	49	1228	1999	836	1325	118	5373	489	239	834	5190	2895	494	580	559	7499	3628	1964	366	10903	9438	1680	2936	1094	1489	693	316	2486	8741	1429	6251	371	1348	2810	891	1536	2140	521	2193	478	5230	2986	516	3647	2986	1988
3090	920	786	505	1	1485	1643	586	2102	264	3630	468	379	1163	5173	1936	765	302	487	7927	3176	2134	598	13884	7349	2436	2641	713	1254	597	623	2314	8659	2187	5512	347	1256	3143	860	1643	1474	585	1427	667	4675	3800	305	2824	3583	2332
3091	1167	751	1019	0	1715	2160	482	2463	254	3324	506	705	1168	4138	1179	1077	564	351	9107	2146	1820	648	15341	8602	2102	2817	275	1030	319	1248	2124	9941	2102	4364	229	1362	3223	563	1581	1922	631	1024	814	4001	5664	163	3443	3626	2983
3092	1244	810	1278	0	2025	2368	925	2079	106	4871	570	957	667	3103	1205	1115	778	191	10213	2742	1257	380	13951	7522	1791	3612	413	1437	231	1377	2160	12716	1924	4613	253	1475	3383	712	1201	2628	480	1287	719	4156	6887	192	3905	2757	4134
3093	1158	629	906	27	1815	1941	1250	1621	179	6609	570	1060	627	2322	1436	913	743	60	9931	3066	1303	181	10001	8994	2055	5309	799	1557	355	1140	2500	11354	2402	5360	345	1219	4014	1439	1431	2318	445	1778	683	4315	3181	388	3027	2121	4997
3094	954	446	407	164	1174	2060	1189	1484	672	6982	459	1149	1112	2180	1222	701	540	1	8878	2803	2202	203	6135	7883	1383	6966	761	1053	408	1003	2929	6509	2345	6343	405	1078	4258	1621	2178	1470	533	1724	883	4482	2238	534	1823	2283	4204
3095	606	584	210	447	871	2050	840	1293	772	6752	497	1130	1316	2393	816	739	342	22	8157	3342	2978	367	3569	11472	533	7883	353	1034	378	1120	2944	4289	1846	7350	384	854	3190	1212	2572	1041	739	1325	1157	5678	6623	701	1722	2524	2182
3096	662	654	247	488	897	1724	619	915	440	5429	867	934	1115	2288	1014	878	378	167	6647	3612	3461	493	2408	13497	1086	5655	166	1739	342	1301	2544	5230	1835	7912	452	535	2379	745	2528	1138	1421	1225	1549	6131	4202	902	2999	2639	2349
3097	880	566	277	150	990	1589	847	1082	580	4317	1113	1365	698	1709	1038	834	386	367	5339	3250	3189	776	2277	11337	942	5090	442	2596	538	1102	2091	5492	2120	7731	461	1421	2145	508	3394	1236	2025	1341	2081	5084	3689	1390	3695	2589	4696
3098	1143	705	355	5	1239	1875	994	1217	901	5192	1029	1888	291	859	825	758	314	504	5889	3420	2336	930	2424	7793	818	3034	950	2442	767	731	1869	3491	2561	6867	296	2195	2098	438	4141	1128	1545	1499	1807	4065	2658	1904	3744	3006	5815
3099	1609	749	481	11	1514	2400	798	1064	773	5922	973	1859	381	465	1048	771	454	508	7729	4554	2139	872	2541	8999	3284	4324	1140	1714	602	647	2185	3031	2607	5003	141	1563	2743	551	3607	960	587	1381	1475	3414	3504	1586	2657	3418	12536
3100	1747	415	534	198	2155	2202	631	1696	382	6110	858	1842	719	613	1185	648	673	299	9466	6830	2275	577	2563	7610	1925	6046	979	1983	460	726	2786	3833	1986	3383	222	828	3465	556	5968	1376	404	1221	1380	3401	4568	923	1568	3036	19778
3101	1426	314	777	432	2718	2131	544	2098	54	6865	645	1797	1008	1013	1125	403	650	67	9792	7175	2005	263	2776	8182	733	5972	880	2810	458	830	2839	4423	1771	3402	322	972	3268	430	14166	2212	1333	1160	1937	4109	4423	842	1614	2815	20427
3102	1384	495	1236	508	2518	2745	574	1522	31	6586	480	1193	1274	1030	1133	403	544	214	9099	5102	1810	197	2454	11175	465	9223	647	2846	449	1014	2470	5194	2522	5209	234	1031	3282	520	25785	2403	2010	1367	3003	4953	3834	1055	2100	3107	9989
3103	1497	535	1393	615	1899	3397	673	1161	201	5186	537	501	1213	706	1210	685	701	512	8451	3612	1573	399	2196	12284	931	8680	213	2101	630	1185	2679	6059	3187	6167	248	769	3337	716	38426	2012	1989	1494	5338	5555	6133	919	2335	2724	7503
3104	1374	359	1073	651	1924	4142	528	1172	354	5028	850	285	641	731	1173	961	785	622	8708	3191	1606	512	2565	9457	1530	9383	163	1713	803	1119	2731	5907	3092	5931	636	544	3007	605	46908	1793	1913	1196	10919	6264	4191	406	2255	2700	4188
3105	1649	225	736	374	1910	4385	369	1646	367	5675	782	624	356	1017	1165	874	581	491	9657	2457	1890	527	3511	10634	2926	6817	548	1911	832	947	2642	5555	2570	5827	1244	649	2992	379	43392	1688	1709	716	16503	7635	2842	544	2029	3727	4132
3106	2253	419	416	138	1275	4096	599	2054	244	5081	700	1101	484	1048	1295	691	411	313	9714	1398	1982	781	3796	11474	3733	3699	967	1967	718	704	2365	5653	1947	5293	1367	927	2985	617	30991	1567	1161	613	16109	8738	5593	872	2004	4816	4813
3107	2000	939	387	28	1213	3985	617	1639	263	4108	716	1175	907	770	931	1031	277	179	8610	603	2142	1153	3559	11934	1568	2682	1223	1745	482	581	1760	5624	1650	5299	882	1104	2311	1955	18253	1756	941	714	10774	9107	3404	860	2411	7021	4835
3108	1433	1000	900	90	2162	3355	433	1264	481	4488	551	972	1232	651	273	1235	126	250	6831	797	2019	1045	3465	10643	1302	2111	979	1366	354	521	1903	7419	1645	7906	365	1137	1992	2739	9174	2016	1227	726	6293	9732	4126	801	2663	10243	5204
3109	1310	503	1305	232	2108	2093	717	1259	457	5069	379	824	1144	710	214	856	55	325	5641	1322	1328	748	3203	8300	2058	5100	448	1581	548	435	2674	7949	1793	11056	261	1032	2724	1770	5151	1947	1661	900	3657	11273	4241	1037	2476	13859	3377
3110	1577	234	1229	270	1192	1593	959	1029	159	5308	343	555	774	667	671	484	76	445	6159	1266	827	624	2801	8981	1230	7171	160	2544	751	327	2388	7236	1967	11099	370	707	3643	600	4131	1890	1347	1433	2251	12643	3131	1155	2369	15961	3747
3111	1816	235	934	156	1236	2088	709	1233	4	5620	286	321	706	451	824	410	425	485	8506	1084	1010	581	2284	10480	1543	5804	89	2727	639	512	1484	6048	1843	8774	395	390	4674	382	3439	1955	837	1576	1330	11495	2647	969	2421	13249	3135
3112	1920	240	542	147	1957	2269	739	1713	0	5461	210	398	961	253	688	438	857	309	11085	1817	1684	551	2437	7678	2483	5233	59	2074	301	1010	1396	6847	1602	7141	239	466	5533	432	4370	2143	1221	1344	970	8278	2094	634	1955	8663	3152
3113	1846	340	510	263	2431	1949	1309	1695	0	5006	224	531	974	250	933	422	760	60	11604	2436	1962	439	3077	8551	2308	5520	169	1649	159	1468	2426	11511	1880	6558	75	903	5611	560	4957	2259	1715	1337	1564	7144	4115	859	1714	5930	3279
3114	1474	844	653	219	2577	1444	1264	1478	31	5607	304	392	768	841	1259	489	365	0	11336	2352	1583	410	3985	12744	2144	5475	307	1604	390	1760	3502	16140	2362	5836	122	1174	5036	533	3350	2281	1367	2052	1964	8073	7387	1159	2006	4367	4373
3115	1195	1261	794	209	2242	1234	577	1500	139	5521	473	246	757	1261	1160	674	349	0	13366	2219	1184	484	6576	14531	2847	6441	348	1896	562	1445	3580	19916	1971	6185	199	1209	5500	502	2128	2297	879	3119	1758	8161	5994	918	2320	3659	3839
3116	1185	1245	1165	309	1678	1139	504	1730	190	4518	497	276	819	1071	1162	965	649	45	15213	2213	1090	437	11996	12247	3285	5825	358	2869	641	833	3246	24218	1361	8374	148	1656	7123	586	2353	2152	1132	2640	1527	7905	4384	637	2261	3211	1116
3117	964	1063	1305	222	1364	1200	1224	1690	171	4104	287	232	1385	780	1057	1023	718	277	14562	1969	1094	360	17776	17330	2646	6507	589	2689	738	1056	3716	26395	1762	11288	116	1767	9351	753	2650	1910	1691	1659	1137	8460	3948	989	2240	3302	2368
3118	538	754	903	53	1863	1837	2003	1506	188	3457	147	336	2006	640	1143	609	611	385	14761	2092	1328	296	23606	18154	3093	4892	768	1545	747	1526	3575	23579	2387	13299	181	1315	9771	747	2399	2116	1629	1622	729	7186	4434	1358	1549	4106	2662
3119	552	421	712	89	2640	3003	2193	1651	141	2999	331	682	1778	495	1057	330	280	344	15737	2279	1650	264	27325	19585	1944	4963	491	1172	483	1133	2671	16886	1955	12572	261	848	7482	544	1887	2250	1144	1790	696	5367	4046	1129	1063	4768	4192
3120	1029	418	1115	200	2429	4347	1552	1616	87	3447	797	683	894	509	616	871	113	537	14977	2133	1466	237	25057	17426	966	4361	177	1533	226	382	2258	11949	1209	9253	335	1123	4930	552	1250	1896	813	1943	654	5772	5111	537	838	4634	3224
3121	1720	570	1187	197	2161	4329	774	1643	190	3983	1215	831	393	424	540	1265	225	764	14771	2216	1086	157	17493	14517	1814	4668	210	1877	196	169	2304	10525	972	5841	272	1760	4533	516	891	1670	803	1858	636	6127	5210	288	637	3972	2158
3122	2051	588	742	305	2842	2695	639	1873	202	4051	1419	2203	425	323	667	916	540	577	15885	2389	1340	237	10688	11647	2568	4026	293	1780	481	326	2007	9454	860	4087	162	2138	5490	283	1196	1365	1480	2055	667	5826	5006	351	674	3642	1634
3123	1864	425	396	514	3206	1304	919	2139	97	3943	1256	3363	539	482	709	691	795	374	13699	1782	1707	425	7277	8786	3149	2873	309	1549	923	773	2056	8472	901	4884	236	2174	5797	452	1557	1112	1958	2270	592	6194	3038	524	992	3185	1833
3124	1703	193	493	435	2694	1249	1127	2017	117	3764	743	2482	558	1180	838	1113	741	493	9449	1204	1550	714	5276	6242	2692	5567	422	2093	935	876	1955	7494	1505	6810	440	1756	4383	705	1677	1130	1582	1598	346	6396	3537	835	2076	2510	2131
3125	2296	125	1033	158	2830	1350	1149	1420	205	3684	521	916	903	1355	1343	1266	676	704	8139	1328	1356	927	4427	6846	1976	4561	562	2645	561	594	1548	6099	2530	6402	385	1662	4035	883	1481	1145	1662	1089	349	5614	3548	809	4127	2674	1385
3126	2809	438	1372	103	2803	1163	1107	1057	231	3959	630	468	1066	754	1860	914	775	669	9955	1519	1891	745	3879	9248	4411	4443	1012	2580	324	759	1690	5530	3179	4755	374	2499	5272	1096	1289	1378	2077	1149	420	5141	4139	437	6287	4200	1388
3127	2444	663	1022	230	2412	1059	930	1149	148	3983	488	525	746	407	2183	720	692	507	13000	1551	3081	470	4557	12920	2899	5674	1528	2486	491	1004	2107	5052	3023	4476	628	2353	8216	1311	1187	1627	1483	738	547	6180	4408	434	7147	5180	3365
3128	1828	537	629	287	2229	1152	484	1143	74	3719	371	460	898	583	2345	774	560	465	14335	1972	3181	466	5069	12031	2084	3591	1218	2796	777	897	2539	5278	2400	4452	554	1211	11447	1334	867	1283	687	516	782	7205	2976	647	6304	4320	2855
3129	1478	542	657	195	1946	960	163	1185	183	3051	749	240	1290	652	2233	672	548	446	13379	2403	2442	440	5887	12034	2611	3805	670	2141	840	900	2680	8920	1886	4309	174	1088	12688	1773	675	1001	1021	1284	888	6214	3637	727	4802	2791	2312
3130	1263	533	686	125	1638	749	140	1228	389	2538	829	142	1189	613	1718	529	353	268	13024	2532	2253	316	6605	16545	3186	4126	582	1453	1030	1175	1997	13113	1812	5426	38	1681	11509	2241	815	1114	1520	2015	814	5705	4372	635	3501	3475	2605
3131	1528	439	513	132	2031	877	563	1179	591	2550	438	228	728	876	1576	575	114	250	14734	2563	2362	196	6123	17074	1562	5016	588	1427	1333	1101	1561	13541	2068	7195	140	1495	10755	1988	986	1166	1118	1691	531	8080	4520	564	2242	5448	3186
3132	2307	243	611	150	1979	1562	878	1151	697	2869	329	334	668	1688	1149	652	241	491	17570	2373	2314	125	5206	15443	1225	5533	1141	1740	1775	850	1795	12252	1948	7461	306	1018	11693	1175	1088	1268	532	1151	440	8658	4018	691	1628	5326	3661
3133	2164	565	1499	186	1747	2259	808	966	533	2661	628	480	803	1928	735	837	459	736	21095	2182	2319	167	5131	16049	746	5681	3817	2200	2110	784	1873	12000	1263	6446	371	1111	11372	991	1036	1417	257	1515	751	6259	4715	606	2185	3604	3836
3134	1406	1212	2193	161	1591	2643	616	696	246	2658	1012	692	894	1506	517	1384	536	854	21759	1919	3124	561	5331	14144	1672	3020	10334	2259	2254	661	1180	12389	1064	6273	338	1218	8550	781	994	1573	484	1651	688	4997	4613	551	2668	3302	1940
3135	1434	1112	2277	93	1172	3070	573	847	183	3071	1151	670	1016	965	494	1445	512	846	18393	1925	4377	1241	5688	13810	1666	4105	17593	2543	3165	392	914	10869	1114	6593	239	918	5743	1095	1182	1773	1049	1116	325	5141	2694	621	2137	4439	1298
3136	1777	409	1986	118	977	3166	807	946	294	3000	978	558	1200	763	782	805	390	808	15563	2388	4874	1372	5533	18187	1400	4865	19567	3170	5538	432	1485	10127	1789	6484	130	1234	4852	1413	1444	2528	1353	568	529	4186	3353	854	1298	4564	3203
3137	2079	378	1559	246	1679	3065	833	784	397	2661	1055	463	1697	513	1012	513	257	1072	13507	3016	5805	1235	4850	17664	2305	6602	21383	2931	7951	763	1708	8484	2281	8559	162	1499	5076	1077	993	2642	1436	542	843	4648	4867	885	1049	3342	3439
3138	2266	519	1375	228	2642	3317	466	1198	547	2411	1315	361	2035	411	1114	1083	476	916	10509	2624	6770	2432	4169	15571	2465	7468	17174	1846	14181	863	1244	7542	2040	9976	380	1030	5147	793	463	2319	1515	495	877	6279	5540	441	1419	3553	2744
3139	1556	406	1375	70	2961	3141	444	1740	524	2561	899	128	1753	500	1242	1280	821	441	9307	1877	5362	4737	4159	12917	1973	4982	10712	2554	26407	576	903	7493	2091	10605	557	774	4832	1069	511	2036	1666	487	933	6748	4746	81	1624	4972	4914
3140	692	213	1343	2	2505	2423	862	1628	540	3954	509	133	1709	384	1063	843	727	202	11151	1840	3880	5084	3702	12875	897	2725	6789	3937	30301	444	1117	8551	2709	11537	609	951	3953	1085	976	1648	1983	1191	957	6615	2804	284	1833	8264	5535
3141	666	321	1043	0	2042	1857	975	1215	612	5152	349	251	1698	325	507	1022	650	464	12320	3159	3567	3299	2871	10966	3014	4208	4980	4385	20723	511	1320	7988	2710	10622	449	1414	2709	834	1424	1457	1947	1828	832	8500	3146	667	2197	12433	5871
3142	820	512	543	0	1640	2030	1026	1031	419	5478	438	441	1315	580	278	1856	758	760	10049	4527	3743	1835	2496	11898	3046	3711	3982	3585	10400	498	1506	5430	2487	8046	342	1588	2488	937	1569	1563	1612	1328	580	9625	3645	1359	2574	13399	2770
3143	785	590	267	0	1495	2015	1130	1319	1145	5256	819	512	1327	593	263	1771	632	708	7557	4827	3690	1153	2673	14453	2137	5220	3673	2048	5650	350	2047	4241	2959	7221	483	1159	2685	1524	1405	1340	1470	798	446	8712	4242	1680	2278	9733	2675
3144	891	498	188	6	1179	1336	1056	1378	2319	4644	1312	343	2341	359	604	879	388	370	6417	4479	4607	569	2977	10278	1277	6411	3465	756	4359	191	2175	4283	2801	7373	670	893	2494	2043	986	1001	1029	1507	620	6982	5947	1072	1556	5550	3438
3145	1038	766	143	88	855	1336	735	1219	2071	3912	1541	303	2876	212	1251	470	298	158	7482	3591	4659	692	3468	10925	2194	4658	2752	1020	3810	193	1461	4312	1767	6347	726	1019	2312	1907	684	946	477	2206	786	5186	6205	447	1601	3563	2447
3146	1393	1310	173	164	1136	1701	761	1337	971	3860	1444	705	2936	196	1516	504	446	155	8090	2909	4177	1086	3732	10924	2166	6358	2093	1728	3308	214	1056	4979	1443	4722	822	1099	2878	1337	865	922	338	2134	474	5202	4668	436	2382	4043	3908
3147	1809	1328	223	123	1388	1871	982	1381	585	4139	1288	1109	2790	573	1206	385	910	142	9440	2922	4274	997	4045	10813	2281	4243	1908	1741	2883	262	1670	6453	2168	4458	855	723	4054	913	1027	800	747	1924	211	5774	6135	496	2513	5695	5516
3148	1538	813	320	89	1202	2262	977	1353	441	4060	1119	1034	2496	1203	959	367	1052	96	10426	2852	3979	604	3288	10177	3174	4515	1738	1874	2468	492	1958	6001	2422	4213	697	593	4536	731	1169	712	1082	2006	251	5409	4729	459	1987	6423	3751
3149	1527	753	414	117	1019	2680	903	1281	499	4279	904	1108	2274	1392	860	811	750	268	10086	2364	2779	411	2751	10999	1013	5534	1799	2476	1899	986	1999	4379	2081	3793	714	769	3878	552	1127	786	1632	1526	291	4880	3766	636	2130	5115	3830
3150	1714	668	503	103	1469	2463	938	960	462	4507	653	1281	2236	1200	1115	1742	398	547	8365	2101	1808	299	2612	8008	1439	4952	1883	3133	1403	1288	1589	2539	1941	4392	679	732	3172	447	1380	890	2479	1332	712	4856	2164	744	2411	3280	2848
3151	1492	475	509	73	2113	2053	690	514	389	4962	609	1273	2278	769	1142	2044	231	517	6855	2254	1367	445	2871	9834	1843	3880	1282	3240	1935	1204	1444	3099	1777	4039	508	588	2655	958	1537	1021	2703	2178	1203	4666	3081	509	2373	2994	1001
3152	1199	455	291	135	2339	1747	418	507	380	6099	540	1240	2354	410	1007	1358	322	604	5660	2905	1235	1050	2880	10830	1760	5303	721	3458	2852	1002	1294	5161	911	3645	651	796	1689	1393	1418	779	2053	3395	1032	4976	4374	253	2223	3203	2718
3153	837	687	198	184	1944	1674	463	667	304	6190	521	1481	1930	194	864	841	1229	877	4522	2484	1086	1230	2253	12265	757	5544	770	3219	3080	897	1348	7143	843	4087	1171	1220	1522	1331	1447	667	2278	3304	721	4212	5357	365	2097	2964	3602
3154	731	697	327	134	1392	1785	689	935	144	6724	942	1236	1618	363	707	819	1936	1186	5310	2010	1183	815	2066	12091	142	3057	1084	2337	2322	788	1712	7015	1594	4965	1138	2134	2136	1122	1574	879	2731	2616	1023	3879	3704	483	1480	3060	3329
3155	1105	491	309	52	1548	1492	721	1643	104	5853	1566	882	2054	594	594	832	1418	1604	7974	2959	2096	888	2367	7112	550	2581	917	1661	1266	737	2049	4790	1866	5723	682	3023	2552	1286	1515	763	3039	2103	1494	4639	3075	710	2394	2344	2090
3156	1660	348	295	72	1860	1358	900	2213	108	4539	1627	842	2165	713	919	752	814	2883	9020	6501	2589	1190	2858	5248	491	5761	448	1991	704	963	2561	3358	1779	5691	374	4009	2694	1996	1344	521	2975	1766	1401	5912	4152	958	5444	1595	1763
3157	1832	386	363	322	1940	1417	946	2403	112	5199	1206	883	2227	749	1301	1183	1173	4480	7255	11649	2643	1143	3665	7337	1117	5774	287	2403	589	1181	3174	4238	1868	4882	319	4074	2586	2582	1088	582	2760	1713	749	5976	3938	725	8006	1317	1667
3158	1511	561	683	500	2199	1539	791	2415	159	5996	696	658	2790	813	1828	1609	1681	4280	5340	16744	2168	1107	3509	10894	1630	6005	458	2035	602	1052	2797	4360	1989	4279	444	3512	2408	3662	832	812	3109	1551	312	5806	3242	314	9481	1606	2983
3159	1497	543	1099	349	2566	1557	961	1861	194	5315	521	341	2920	1005	2052	1366	1486	2321	4569	21062	2229	745	2178	7364	1784	6902	788	1174	577	730	1999	3660	2142	3773	714	2499	1977	6232	698	823	3543	1304	204	5627	4130	277	11757	2044	1677
3160	1573	428	1121	157	1938	1823	1064	1252	318	5357	544	513	3407	1285	2241	790	972	1480	5326	24108	3005	344	1628	6323	1677	4663	1044	2271	634	584	2307	2915	2106	3327	678	1425	1493	7647	498	805	3652	1938	494	5033	5077	422	12623	1994	1802
3161	1323	784	792	133	1730	2455	647	1208	479	5997	669	997	5595	1612	2180	893	503	952	5826	26535	3989	372	1499	10225	1607	4462	770	5683	990	562	3455	3629	1471	3332	403	827	1572	6315	350	874	4251	2232	744	5345	4687	512	9558	1560	1902
3162	1021	1186	484	105	1831	3426	521	1410	433	5974	660	1004	7354	2432	2265	1375	601	554	7052	21816	4258	450	1427	7637	1099	5317	282	6209	1094	607	3468	4507	1204	3244	291	698	1883	4287	381	1099	5278	2322	762	6271	3591	361	4996	1253	3597
3163	1020	1459	450	40	1540	2922	555	1990	214	6369	532	761	8580	2631	2340	1363	573	400	7953	14763	3487	405	1284	6311	1822	3833	198	5100	795	912	3755	4999	1615	3766	169	905	1793	3460	606	1082	5119	2533	588	6904	4569	366	2761	1262	1650
3164	983	1797	550	63	1915	2051	780	2286	103	6448	529	625	12084	2372	2069	1339	520	312	7053	6477	2488	382	1487	7723	2699	3594	410	5166	807	1223	4257	5353	1751	3688	174	1230	1000	2773	994	872	5030	2211	375	4722	3539	515	1813	1514	1708
3165	1228	1770	582	261	2000	1958	1062	2021	213	7318	1085	521	25324	1791	1792	1839	718	287	5094	4047	2105	432	2629	8104	1969	4473	500	5460	1377	1703	2965	5560	1737	3482	468	1364	932	2887	1183	732	6601	1515	290	3026	3523	470	2453	2201	2805
3166	2169	1126	374	381	1730	1762	848	1584	496	7786	1481	589	46867	2522	2432	2059	1062	535	4467	3617	2312	660	3534	8410	2830	4528	454	4008	1659	2104	1745	4706	2531	3724	637	1304	1330	2496	1288	1028	6773	1503	292	3229	3712	211	3602	2557	2279
3167	2528	688	295	327	1562	1737	680	1892	505	9082	1025	1149	75652	4088	3686	1829	1357	746	5237	3465	3013	1133	2856	6823	2580	4241	625	2723	1018	2210	2958	3885	3033	5003	652	1094	1380	1636	1231	1436	6572	1334	236	4105	3575	291	3458	2947	1992
3168	1862	1035	410	168	1695	2196	930	2310	273	9497	464	1487	97242	5869	4998	1126	1224	781	7198	4037	4058	1180	1934	6364	1715	5362	808	2382	495	2723	3897	5308	2458	6143	786	831	1144	1050	1177	1099	8589	1238	360	4925	5636	442	2362	3000	1244
3169	1906	1422	642	284	1474	1808	1232	2223	226	7937	769	1467	95098	8938	5699	467	876	537	8390	4118	3578	1165	1664	5483	1671	6899	840	1891	672	2956	3513	5870	1719	5559	968	929	1023	819	863	681	14731	1255	672	6157	4701	494	2306	2693	2581
3170	3005	1927	870	521	1538	1136	1398	2088	187	5841	968	1268	68608	13086	4289	649	402	543	6962	3151	2690	1189	2739	5205	1008	4492	795	2239	894	2062	4153	4575	1509	4588	921	1395	1325	726	775	851	28511	2369	842	6848	6141	763	2790	2740	3073
3171	6239	1859	906	563	2511	1921	2004	2086	50	5336	1560	1698	37835	17689	2793	1124	743	535	7243	2200	2490	1580	4063	4617	1330	4948	571	2831	772	1803	4634	4127	1460	4302	1327	1976	2054	803	946	1431	49151	4902	897	6014	3741	1035	1990	2427	3151
3172	12068	1877	833	369	2934	2356	3161	2682	52	6516	2371	2021	17044	20165	3260	1313	1974	607	8076	2792	2926	1629	4405	6513	2128	4570	363	3364	516	2036	5477	5120	3091	4908	1794	2517	2182	869	1648	1957	70837	8541	1197	5894	2042	1086	1530	2013	2141
3173	19478	2308	571	193	2451	2184	5444	3845	262	6727	2749	1727	10537	20823	5001	1167	2751	1091	8043	2737	2993	972	3637	8770	2434	6667	202	3205	459	2275	7490	5114	6206	4045	1957	2159	2375	1037	2363	2592	77204	12995	1330	5585	3272	895	1430	1925	3848
3174	21266	2373	429	119	2698	2278	6113	7373	388	7077	2268	1386	8999	12700	5046	1401	1974	1323	8165	2018	2931	454	2722	10585	1688	3709	334	2766	842	2633	8305	4234	7949	2972	2262	1703	2435	929	2028	2912	55682	14491	925	4747	8591	635	1612	2228	3095
3175	17038	2079	733	91	2912	2203	4129	11571	258	6995	1613	1180	11222	5337	4510	1762	1159	877	8588	1898	3781	616	2027	10296	2392	5328	921	2818	1013	3175	6747	3948	8806	2453	3585	1652	1880	819	1109	2235	36587	10236	552	3892	7374	539	2215	2169	2139
3176	11619	1731	1397	87	2867	1958	1968	13595	119	8002	1381	1336	12188	2422	7193	1902	1770	705	8530	2795	5505	590	2272	8210	1763	4795	1359	3899	906	3173	4537	5477	10892	2752	3974	1520	1505	779	1073	1315	21545	6909	498	3181	8357	478	2090	2376	1244
3177	7238	1507	1559	164	3205	3027	1333	10869	236	9892	1460	1294	10433	1578	14094	2165	2137	493	8890	3408	6501	308	3165	5503	1764	3106	1568	4811	1165	2865	2910	6269	10051	3803	2842	820	1479	895	1400	1534	16776	4254	435	3614	5699	696	1281	2566	1109
3178	4500	1625	1178	339	3837	4242	1641	6023	594	12118	1487	1979	8846	1653	24129	2706	1653	242	8849	3236	4342	433	3169	8349	1848	5156	1536	4899	1400	2420	3154	5395	5786	4012	1647	562	1641	987	1388	1669	13453	2670	354	4800	4143	944	1312	2642	1354
3179	3472	1347	1185	466	4343	3962	1601	2957	597	13569	1460	4256	7595	2797	30512	2469	1211	165	7525	2218	3036	627	3509	9758	1378	6202	1170	3951	1117	2313	4420	4388	3184	3447	1140	641	1775	991	1667	1690	11017	2271	361	5087	3454	820	1751	2310	1326
3180	3587	1436	1370	541	3911	3880	1429	2089	312	13168	2225	6616	6795	3481	40074	1721	881	120	7436	1517	5364	507	3227	9093	1428	6360	1035	2972	822	3228	5013	4249	3088	3494	638	903	2288	784	2880	2306	9797	2927	521	6304	3636	579	2141	1973	1446
3181	2953	1796	1438	502	4012	3575	980	1725	211	11168	3883	11457	4802	4598	46063	1184	770	107	7667	1226	10802	498	3076	9122	1676	7219	1541	2648	1015	3731	4554	3881	2675	2623	523	884	2147	941	4056	2649	8007	3237	609	6954	5423	437	2030	1750	2564
3182	2718	1646	2177	327	5613	2837	758	1938	230	11742	4983	21570	4225	4743	49074	1394	1275	117	9109	1451	21032	834	4216	10678	903	5616	2636	3285	1637	3640	4718	3971	2736	2968	916	1042	1793	1234	3924	2774	6120	2379	628	6599	4157	470	1855	2073	1417
3183	4183	1009	3013	270	10775	1938	672	2597	313	12258	8223	32885	4600	4261	40301	2496	2951	162	10858	1556	30277	977	4782	7598	2055	2774	3006	3442	2255	4137	7399	3634	3884	4462	1063	1085	2457	1311	4832	2951	5525	2022	1201	6453	1428	654	2053	1918	1152
3184	4935	510	2153	600	16507	1921	646	2805	519	12854	17682	31278	4198	3989	22908	4938	4130	249	10926	1690	29273	1390	3415	7194	3521	3299	2880	2617	3564	5960	14407	3355	4801	5144	618	923	2751	1121	5156	3187	8571	2291	2490	6167	2882	910	2373	1354	2476
3185	3300	837	1179	874	19818	2563	752	2066	689	13663	28391	23565	2783	3988	13967	10288	5413	194	8321	1723	30459	2405	2465	10619	4592	4045	2652	1859	5109	9454	22716	3694	4086	4738	391	510	2842	823	4857	2544	11447	2737	3376	5143	4511	736	2180	1011	3064
3186	1901	1931	2191	576	18138	2580	681	1899	588	15707	31327	15523	1485	3675	7595	20857	8130	58	5514	1492	27358	2441	3145	12233	4423	5194	1758	1701	6017	16394	37745	4410	2746	3518	300	449	2410	479	4618	2853	11917	2584	3230	5128	3717	480	1964	1090	2362
3187	1972	3280	2491	141	16544	2402	1079	2833	573	19224	25543	8863	1314	2757	5316	32987	12247	47	5057	1956	20818	2115	3004	11747	1865	5107	1788	1680	6028	25397	49117	4165	2862	3156	204	352	2192	319	4635	3039	9222	2239	2863	6186	5997	642	2039	1691	1417
3188	2663	3999	2010	120	12010	2782	2017	3543	1035	19819	14802	6188	1101	1938	7122	34408	12305	85	6302	1780	15938	2466	2363	7739	2104	3309	2100	1208	4962	39715	52300	3946	3511	3326	271	226	3138	300	3629	2372	6955	2560	2883	5651	6137	847	2406	2041	1235
3189	2761	3457	1620	165	8272	2436	2123	4240	991	22982	8037	6533	1165	1077	8430	33356	10663	168	6434	1359	14453	2224	2307	14867	3933	5376	1441	836	3365	45547	50562	6593	4229	3391	317	254	5353	281	3718	2005	6456	3800	3084	5455	5786	803	2224	2362	767
3190	4247	2746	1915	186	6091	2306	1340	3665	435	23132	4007	5586	1624	1042	6319	25588	7854	316	7259	1900	12347	1322	2812	17062	1453	3270	557	764	3019	40840	43801	7566	5617	3615	291	365	5808	417	3869	3060	5849	3700	2394	6133	3876	802	1320	2366	2355
3191	6588	2713	1581	252	5338	3379	1307	2878	214	20499	2862	4410	2276	1319	5604	17415	6582	427	7768	2483	8868	815	3642	9138	2873	2400	272	757	2970	30505	29068	5620	6616	4856	160	526	5826	423	3163	3254	6173	3531	1639	5883	4024	1402	922	2371	2751
3192	7777	2938	1787	303	4525	4263	1182	2448	160	18486	3160	4302	2140	1449	4782	11554	4757	431	7409	2779	7622	769	3658	8715	4536	3401	237	937	2914	21753	23151	5141	5859	5722	403	1101	4405	327	2371	3728	5500	4259	1030	5229	4602	1578	957	1931	3362
3193	6820	2537	3638	186	5879	4109	718	1980	197	21635	4473	4489	1964	1494	3464	8265	3661	346	7719	2863	5602	1022	3637	9236	3516	4204	431	1263	2146	14891	22635	6150	3961	5134	893	1309	2879	365	2345	6229	4845	4252	1059	6309	4487	1017	1223	1794	1286
3194	4192	2062	6614	121	8978	2859	654	2043	287	28422	5630	3643	1458	1122	3363	6430	3863	173	8657	2858	4704	847	3427	7632	2282	8317	719	2116	1249	9093	25635	5667	3937	5121	967	750	2154	525	2482	8703	6022	2822	1142	7038	4041	848	1118	1513	1631
3195	3177	2053	11294	872	13870	2118	888	3096	244	36262	6480	2984	1276	934	3824	7867	7715	94	10638	1838	4984	376	3272	9529	1992	6568	838	2470	684	9573	31160	6635	4271	4998	550	296	2493	755	3883	9964	7794	2225	1394	7388	6390	1496	1164	1210	1441
3196	3393	2453	18373	2757	17083	1520	1170	3900	226	53295	6066	2147	2538	1314	4598	12252	14187	364	9517	1279	5560	635	3152	10497	1316	4974	1017	1872	666	11925	38256	6745	4292	4163	413	255	3236	619	6441	14192	9052	2403	2227	7858	6084	3172	1634	1417	724
3197	3284	4551	19444	4244	15990	1431	1543	4073	186	65602	5192	1321	3922	1883	4510	17668	19252	668	7143	1780	4669	910	3260	8821	2672	6163	1069	1884	1111	14768	41024	5062	3199	2827	434	192	4307	411	9110	17091	9829	2251	4406	7781	5405	6043	1977	1591	1576
3198	3548	8006	11832	4916	11376	1388	1789	3659	201	76469	3224	778	4787	1773	3935	19811	17984	573	6827	2024	3867	551	3501	14475	2626	4995	567	2243	1512	24580	35968	4221	2178	3228	569	196	3525	475	9217	17548	15642	1470	6076	6206	6418	10793	1719	1757	1114
3199	7839	10866	4562	4593	9099	1432	1645	2716	430	82445	2457	962	4155	1442	2603	17582	14619	256	7720	1492	2908	369	3193	14375	1843	5662	173	2394	1273	40251	34392	5433	1887	3995	473	320	2114	436	6260	13843	22005	1108	5778	6145	5283	15457	2351	2096	1159
3200	13798	7936	2863	3255	6415	1752	1171	1884	653	81890	3186	1283	3660	1458	1133	13124	12079	116	7381	2097	2776	618	3630	17573	2548	4558	498	2127	1009	48011	26983	8424	2048	4113	309	599	1816	297	3069	8529	24296	1101	4210	6715	3476	18364	2672	2391	1921
3201	17390	4044	3618	1902	4485	1871	1204	1427	1011	71086	3761	1360	3365	1595	1218	11413	10040	48	5257	2975	3093	1029	4645	19319	2475	3932	871	1580	1290	54748	19824	9412	1553	3068	207	1496	2231	344	2225	5648	22015	982	2804	7458	5415	15134	2412	2099	2623
3202	14506	2712	4011	1269	3695	1912	1502	1320	2170	71457	2737	1034	3095	1368	2165	8442	5309	190	5055	2374	3439	1371	5713	11215	2507	4237	988	2323	1341	45532	14248	9622	1478	3276	206	1827	2686	389	2437	6818	16390	1674	1660	7371	5048	8833	2030	2096	629
3203	10974	2367	2651	678	3615	2271	1388	1889	4471	66036	1156	1120	2499	1319	2665	5528	3114	340	6792	1455	3581	1215	5534	5475	1661	5123	1091	2892	1187	29140	10010	9170	1963	4999	184	1528	2091	605	2544	7414	8254	2473	1153	6957	3453	5633	1520	2578	1292
3204	7207	2338	1757	702	4775	3969	689	2285	4934	63819	695	1316	2301	1549	1897	4028	3417	343	8394	1759	4099	815	4276	6836	1909	6563	1461	2435	891	16379	9201	7055	2396	6156	210	1463	1850	1110	1989	8396	4258	2185	708	6129	4545	5305	1137	3404	1571
3205	4015	1926	2026	927	5283	4193	295	2312	3107	63643	995	908	1567	1989	1691	4220	2704	300	8789	2593	3902	1015	4714	11014	1337	6172	1761	1659	728	10002	7878	4427	2532	6757	338	1705	2182	1501	1419	13448	4374	1304	442	6136	3853	4185	1240	3176	1398
3206	2455	1776	2419	730	5267	2316	96	1970	1353	65565	1451	718	1159	2303	2419	4570	1803	438	8576	2506	3654	1058	5551	13043	1588	3631	1212	1661	542	7558	8150	4429	3231	5723	515	2045	2109	1623	1165	21333	5921	1031	378	4748	4195	3728	2297	2195	2223
3207	1771	1790	1704	505	4964	1207	177	1661	708	100012	1527	825	1285	2736	3513	4832	1539	739	7491	1984	3432	774	5917	10952	1836	3491	656	1686	338	6790	9593	5212	3328	4843	546	3059	1918	1961	886	38069	5720	1163	531	3950	5158	4360	3623	1444	2083
3208	2443	1667	1042	427	4130	1787	971	1461	666	168130	1269	1175	1480	3011	3710	4099	1873	1289	9264	1799	3461	555	5342	13368	2481	3436	660	1923	541	5607	9811	5610	2825	4807	242	4886	1709	1913	1230	55654	4776	1277	704	4650	7096	6566	4376	1741	2611
3209	3868	1119	884	617	4086	3003	1535	1765	789	274097	1322	1488	1984	2761	3183	3789	1812	1403	11736	1912	3422	382	4788	19352	1640	3922	657	1808	1302	5393	7397	5086	2368	6053	39	5953	1840	1603	1532	61495	4446	1072	959	4560	6553	12124	4005	2256	3436
3210	3372	688	786	707	3322	4329	1340	2089	1020	373218	1805	1539	2234	1732	3967	3257	1517	846	12249	1628	3564	129	4994	21988	1357	5816	784	1876	1911	4825	5917	4585	2350	7299	60	4243	2086	1419	1294	48424	5104	1194	1027	4539	3830	25063	4082	2365	2897
3211	1867	621	729	614	2260	4100	471	1942	1253	406278	1566	1604	1938	1037	6544	1934	1691	606	12241	1523	3365	109	7880	31685	1548	3342	894	2155	1691	3803	4760	6416	2463	9402	264	2435	2691	1608	1280	29879	5044	1998	1062	4536	5873	36600	3507	2161	3134
3212	1461	913	605	604	1785	2536	151	1820	1571	329647	1178	1359	1248	1306	10313	1387	1393	934	14769	1453	3936	365	12431	45193	2078	3133	726	2097	979	3689	4729	11952	1700	11593	472	805	4086	1669	1274	16037	4827	1856	1167	4778	4986	39718	2866	1819	3130
3213	1999	907	719	695	1736	2040	244	1316	1296	270392	1422	1502	817	1313	9845	1260	941	1330	22416	1788	4499	488	17449	41410	1907	4813	337	1924	672	6140	4919	19079	1208	14756	539	415	4123	1547	1256	10966	4166	913	1043	4433	10745	31951	2838	1635	2785
3214	2517	646	993	500	2015	2000	493	988	623	188784	2042	2524	998	961	7620	1415	685	1308	28277	2438	4026	391	19066	27243	2021	4710	318	1954	1149	7958	4468	19788	1261	15366	389	273	3523	1275	1253	8026	2864	407	847	3920	20336	18583	2551	1238	1377
3215	3073	520	950	343	2127	2003	833	968	391	139565	2365	4183	1188	732	4350	1960	476	1196	32257	2687	3831	363	15933	22278	827	6502	667	2045	1419	6918	4324	14078	1180	12437	383	353	3418	1306	1293	7008	2313	439	598	4095	28139	11394	2157	1339	2197
3216	2686	464	1728	344	2531	2134	1475	914	614	114223	2640	5415	1713	757	2387	1972	463	1396	29186	2831	3403	469	14564	18986	1214	5234	784	1510	1279	4701	4759	13784	1116	10814	432	536	2934	1071	1639	5855	1967	688	566	5347	45706	6182	1459	1895	2510
3217	1642	632	3154	330	3330	2490	1838	1040	634	91441	2405	3658	2425	669	1690	1601	606	1094	19447	2256	3798	423	10468	14316	1379	5404	928	1235	1055	2869	6716	16682	1455	7329	290	801	2641	735	1794	5998	1785	921	742	4973	48561	4167	1098	1956	2819
3218	1965	777	3561	516	3242	2484	1289	1320	974	87215	2128	1440	2133	628	2271	1117	1045	498	12713	2312	7391	348	6460	13895	1674	5815	986	1282	746	1994	7530	21139	2240	4912	201	944	2843	833	1736	5882	1576	1318	1068	4530	26284	4183	1169	2008	1515
3219	2298	523	2773	727	3037	2564	876	1335	1699	76290	1485	536	1610	518	2959	967	1298	133	13399	3600	11066	339	5142	13212	1258	4313	695	1436	577	1704	6338	21569	2245	5089	270	803	3293	810	1208	6211	1502	1240	1376	5728	12895	4140	1451	2008	1994
3220	1568	276	2672	681	2574	2264	817	851	2777	69376	649	319	1542	492	2585	1044	1346	19	11731	5456	12675	529	4578	16919	1606	4248	494	1114	1050	1658	6543	22602	1855	5103	300	1071	3480	888	670	7434	1789	887	929	7754	10067	3302	1293	1826	4223
3221	656	336	5560	373	2020	1733	771	514	4327	64324	337	398	2114	557	2270	1109	1146	9	9572	9394	8505	827	4851	18429	3202	6527	238	906	1551	1148	5296	19405	2579	4474	259	1434	3510	1073	837	9659	2565	819	301	6769	5865	3311	1419	1393	2912
3222	370	640	12394	221	1419	1181	537	840	7413	58713	362	667	2093	560	1882	1185	1177	190	8959	14319	4185	836	5154	17910	2428	4387	160	755	1940	776	2885	15407	2549	3218	476	1267	3585	736	1065	12493	2356	1309	92	5495	5340	4014	1693	1085	1617
3223	998	830	25036	248	1364	1088	596	1134	8554	68673	678	861	1954	783	2059	967	1337	588	7520	18030	1938	1108	6151	14582	1253	4721	550	722	2071	1198	1714	10551	1410	3986	557	799	2818	378	1266	10038	1708	1480	339	5503	7838	4270	1486	1270	1494
3224	1857	770	34118	323	1623	1857	766	1014	7602	69436	901	686	1490	896	2520	745	1170	832	7800	15406	1366	1260	7145	11034	2315	8051	699	1002	1513	1829	2097	6942	617	5072	438	769	2967	363	1269	6857	1457	1144	944	4828	8538	3031	1267	1563	870
3225	1776	831	40623	446	2468	2697	829	822	5682	62325	771	651	1059	671	2358	609	1153	859	8862	11571	1800	645	6548	11412	4575	7275	568	1103	1067	1909	3029	8168	802	6563	418	616	2805	567	1324	5750	1527	848	1367	4360	9497	2156	919	1881	1821
3226	1139	687	33621	754	3324	3159	728	679	3366	49401	693	866	864	428	1545	615	1004	625	10592	7106	2224	194	5950	18424	4180	5803	303	836	871	1380	2915	9399	2203	7305	545	350	2332	582	1052	4627	2053	654	1171	3677	8275	3519	828	1741	2565
3227	771	342	21700	1180	3446	3629	614	939	2533	32912	634	919	1034	610	1296	814	666	510	11736	5139	2483	429	4897	13104	4177	8171	154	733	874	1144	2707	8226	3516	6869	779	179	1604	529	870	4024	1917	1007	657	3696	11776	4916	748	1444	1805
3228	696	134	10732	1180	3670	4118	400	1257	2811	29601	677	628	1129	931	1214	1094	377	549	11192	5104	2444	887	4305	11806	3160	10451	112	1620	624	1669	2968	5703	3400	5144	784	193	1258	630	943	2777	1233	1314	539	4544	10646	4715	1041	1969	2728
3229	818	261	7391	932	2961	5254	487	1509	2885	29339	647	526	1659	1092	873	1309	584	739	11732	5048	2201	1155	3715	17950	4223	5310	224	2325	397	2201	3853	4977	2686	3492	457	313	1124	600	834	2091	1197	1402	655	4460	10834	2987	1651	2704	3614
3230	1355	518	6187	567	1920	4683	1164	1528	1758	28712	373	542	2122	997	877	1241	738	799	10532	5702	2917	993	3044	16103	4874	8123	425	3537	324	3194	4079	4591	2729	3108	145	526	1394	539	589	1860	1633	937	860	4378	8414	1519	2054	3537	3534
3231	2000	727	5022	341	1080	3092	1502	1359	642	23016	261	686	1488	759	1199	1133	614	766	9693	6283	4220	809	3375	13546	3270	9106	551	3922	278	3361	3646	4756	2200	3395	152	635	1911	481	644	2173	1923	554	1178	3457	8882	1405	1987	3785	2428
3232	2535	787	4559	244	1193	1959	977	759	366	18831	265	921	912	794	1465	724	386	546	9972	6606	4687	591	3528	8134	1886	5893	550	2724	186	2078	3177	4460	1881	4083	254	902	2430	707	986	2533	1403	529	1486	2842	6511	1482	1866	4160	3170
3233	3232	688	3537	321	1957	1588	362	942	295	13430	302	1322	802	848	1315	366	508	268	9576	5397	3190	477	3280	6990	2018	5691	594	1167	268	1434	3556	5359	1983	3808	210	1177	2258	1030	824	2639	1264	622	1527	2961	7171	1831	2334	3465	2963
3234	2649	603	2103	681	2771	2083	380	1515	264	12358	413	1649	783	813	1226	300	874	117	9751	5213	2620	444	2486	8601	2133	2733	714	970	606	1123	5102	5952	1523	4830	202	1201	2111	1227	580	2103	1721	554	990	3730	6700	1816	2037	2820	2487
3235	2000	401	1379	901	2826	3348	569	1724	344	12321	605	1590	753	771	1107	665	1297	289	8221	4748	2779	621	2649	8991	2700	3845	445	871	788	575	5495	5703	1388	5931	318	730	1805	1428	787	2237	2475	648	908	3129	8979	1339	1145	2887	1331
3236	1787	389	1935	808	2840	4029	844	1006	468	14608	873	1037	993	758	1295	1180	1734	363	6966	3927	2839	662	3061	8538	1729	3853	128	804	787	253	4798	5049	1730	5467	466	346	1957	1341	1223	2487	2445	805	979	2400	8222	755	664	2834	3040
3237	1488	564	1916	455	2166	3101	900	440	886	14620	900	710	1243	457	1380	1215	2218	335	5582	3151	2950	492	3381	6414	1828	5084	66	1468	848	594	3269	6146	1940	4934	460	155	2445	1340	1270	2510	2155	1186	791	2170	7912	759	759	2656	4316
3238	1002	930	1634	486	1605	2602	792	535	1208	13762	890	617	1375	360	1674	783	1725	266	5544	2376	3214	336	2802	6633	2119	4124	72	1770	1127	1726	2890	6743	1699	4786	435	188	2929	1851	1400	2424	1908	1550	384	2249	8890	888	858	2346	2267
3239	1321	1142	1376	686	1497	2610	919	895	884	13633	780	649	1273	546	1730	462	1258	377	5441	3125	4347	316	2621	5596	2251	4478	64	1343	954	2822	2710	6363	1786	4350	353	410	2080	2287	1258	2883	1706	1743	219	2520	6999	1075	874	2615	1914
3240	1422	961	1506	847	1664	3229	1744	1328	251	12612	776	611	1599	835	1286	560	976	505	6048	4370	5291	563	2567	5307	1873	8395	59	1061	480	2700	2491	4694	1584	3305	275	938	1270	1628	806	2600	2002	1515	285	3697	3739	1194	683	3105	2538
3241	1185	497	1347	596	1432	3594	2373	1167	113	14351	1386	608	2125	883	960	710	625	598	6285	4403	5328	740	2751	7106	1875	8799	197	1491	135	2404	2465	4095	1155	4856	227	1403	1213	951	595	1879	2445	1309	459	3914	3157	763	911	4061	4280
3242	871	342	1255	242	1232	3572	1425	942	233	14994	1624	681	2349	863	706	657	340	402	7264	3127	4109	567	3178	8276	3403	7803	447	1791	302	1636	3326	4379	801	5990	349	1308	1572	536	1094	1823	2627	1331	426	3513	5095	434	1213	4170	4658
3243	1465	419	1008	49	1169	2242	441	925	220	13298	1367	785	1709	937	813	729	549	194	7159	2939	3678	269	3689	8251	3887	7462	383	1662	878	921	3560	4466	790	5341	406	1165	1601	533	1595	2785	2146	1852	476	2642	6355	355	1037	3474	2445
3244	2619	425	912	57	1600	1509	227	1099	159	9509	1196	804	1236	723	1098	1422	614	105	6887	2678	3413	228	3887	10342	3112	13889	110	1671	1052	709	3428	3233	819	3196	344	816	1723	546	1638	2610	1922	1815	929	2671	4782	574	795	2552	2221
3245	2850	300	931	146	1967	2485	255	1284	163	8597	1361	1014	1188	604	1585	1588	769	105	6413	2868	3525	230	2692	10305	1901	18374	2	1546	654	890	2926	3269	1120	2844	205	503	1789	581	1217	1486	1699	1693	1342	2934	5275	973	1328	3113	3556
3246	2540	326	986	218	1869	3676	189	1746	135	8180	1364	1191	1406	715	1709	930	1131	109	4840	3063	3317	289	2528	7946	1457	13136	21	1317	329	1355	2812	4286	1243	2880	157	549	1910	572	872	793	1447	1503	1208	3975	10246	1009	1727	3478	2773
3247	1460	489	838	213	1337	4333	133	1663	98	9932	1237	1441	1501	732	1371	431	1309	192	4309	3029	4346	373	2757	6358	2588	14748	127	1185	324	1344	2559	4706	1115	3281	163	920	1813	469	603	1098	1136	1259	1148	4051	8344	554	1308	2788	2256
3248	768	690	984	284	1221	3343	195	1478	92	12064	1221	1606	1187	424	1873	871	991	360	5099	2295	7104	540	2717	7298	2681	8357	271	1674	403	1263	2484	3987	720	3564	242	792	1924	289	554	1809	1096	1145	1219	3547	9719	325	785	2420	1662
3249	790	860	1056	365	1702	2581	366	1624	98	14658	2071	1703	1123	254	2635	1456	1110	567	6303	1726	11730	1229	2214	9952	1329	5140	302	2295	668	1691	2469	3954	748	3430	194	423	2143	262	802	2202	1355	1118	1502	3048	11147	444	1176	3168	2015
3250	1108	1055	1166	416	2809	2785	553	1942	117	12060	2325	1326	1137	240	2455	1136	1248	1058	5428	1582	15761	2889	2406	9806	2330	6825	395	2555	1362	2560	3147	3730	956	3486	93	298	2450	433	1078	2025	1847	1301	1710	2922	7826	794	1588	3066	2769
3251	963	884	1228	413	3806	3894	703	2007	169	8552	1438	896	1195	365	1708	509	922	1259	5232	1631	20233	4297	2272	7188	1661	9671	512	3310	2589	2606	3421	3423	1609	3313	156	410	2148	605	950	2074	1729	1243	1622	2483	8677	995	1461	2888	2979
3252	878	792	1195	451	3006	4397	872	1527	130	9151	648	910	1113	524	1708	164	633	1155	5692	1987	18028	6474	2005	7932	3659	6909	536	3851	2798	2615	3317	4206	2898	3312	265	653	1940	439	451	1674	1460	1385	1109	2933	9434	1047	1566	2958	3320
3253	1013	711	1220	345	2324	4780	747	1319	37	9554	579	867	1288	432	1535	282	415	865	6298	1561	12218	7802	1866	6700	2884	7695	454	3527	1989	2262	3129	4401	3518	3203	200	597	2210	401	273	1279	1399	1392	726	3174	7118	925	1837	3432	4960
3254	1224	556	981	213	2279	4367	657	1265	66	9003	546	800	1396	387	1233	513	279	796	5441	1076	6302	7332	2206	5794	1986	9089	564	3886	1481	1521	3342	4116	2216	4344	225	318	1812	478	499	1942	1799	1098	467	3854	6241	1053	2172	3076	4844
3255	1357	304	599	213	2948	4518	878	1356	271	7719	635	988	1305	433	1192	796	601	598	5285	925	3587	5546	2694	6770	1715	4466	657	4192	1645	571	2865	3541	1133	5555	405	149	1810	475	840	2736	2031	704	360	4605	6739	849	1896	2772	3451
3256	1292	257	270	324	3744	4395	750	1026	361	7528	909	1498	910	533	1079	734	1449	412	5381	1198	3243	5185	2887	7621	2139	4187	478	3418	1388	678	2868	3357	1121	5853	407	361	1921	326	843	2329	2554	642	270	4474	8387	675	1450	2332	5423
3257	1271	382	189	436	3652	3637	442	600	287	6792	1444	1398	884	541	1131	735	1859	183	5171	1751	4013	3780	3332	6865	2564	3840	248	2922	945	1284	4516	2714	1718	4800	272	766	1997	384	831	1447	2954	649	202	4643	9429	958	1055	2101	5886
3258	1644	649	328	314	3017	4074	391	402	272	7175	1610	1180	1352	588	1515	1181	1457	148	5983	2538	3652	1824	2898	7501	3527	5086	246	2824	534	1387	7680	2622	2653	4502	171	1002	2168	607	845	1617	3019	654	438	4617	16795	1388	1180	1878	5979
3259	2359	907	865	146	2224	4768	337	433	319	7231	1391	1635	1575	430	1260	1892	1158	222	6112	2270	3959	978	2266	6509	3028	5406	456	2767	414	1567	7282	3968	2570	4342	191	963	2694	569	766	2074	2342	839	607	4774	16251	1061	1276	1847	4045
3260	2387	1562	1661	96	2483	5052	377	740	265	8313	897	1488	1170	240	556	1767	1216	167	5709	1961	4148	670	1744	5021	1530	3755	359	2280	558	2034	3978	5305	1755	4440	296	678	2690	636	649	2195	1745	1080	573	4754	10175	897	1347	1940	2373
3261	2515	2329	1563	110	2306	5153	588	1402	346	9546	605	908	938	365	349	1133	1462	84	5139	2894	3372	451	1998	6451	2968	6314	138	2477	501	2724	3184	5258	1352	5378	407	631	1413	1108	411	2454	1088	1102	326	5893	10022	1079	1062	1933	4855
3262	1859	1651	910	129	1755	5980	520	2342	340	9733	448	954	1244	634	431	992	1116	169	5893	3351	3236	247	2292	13143	3530	7310	122	2763	281	2773	4055	3722	1547	5510	534	650	782	1463	365	2519	1408	1289	158	5827	8501	1071	850	1960	3892
3263	807	957	784	162	1270	5177	509	2250	359	9382	405	1558	1737	656	596	1207	858	276	5696	3207	3378	341	2426	10827	3329	4804	226	2564	315	2369	4884	3415	1258	5137	486	591	944	1249	495	2529	3005	1719	151	4941	9875	1100	1352	1521	3226
3264	496	1386	1379	218	1418	4762	565	1665	479	6660	260	1470	1626	455	763	1364	899	557	5264	2668	3556	674	2150	6791	5490	4175	218	2380	573	1738	4503	3266	1346	3957	523	607	1617	1203	797	1726	3402	1952	597	5242	20066	964	2486	1501	4564
3265	822	2216	1886	308	1747	4763	560	1847	469	4826	340	870	1732	626	912	1036	1024	965	4535	2232	3040	1188	2128	7148	3566	2856	124	2316	449	1670	4933	2655	1839	3485	757	655	2096	1087	895	1132	2348	1369	1069	4943	36603	716	2657	1903	3568
3266	1136	2282	1643	448	1767	5684	565	2598	206	4030	573	624	1818	1051	1036	1053	1273	1219	4813	1938	2804	1234	2524	8952	2170	5057	392	2983	308	1719	5274	2508	2027	3230	1149	690	2047	960	671	1342	1446	1325	937	4357	52878	661	2269	2002	3274
3267	1637	1801	1732	448	1992	4992	587	2265	94	5801	756	522	1442	1384	1202	1316	1078	748	5037	2705	2706	872	2890	10181	2788	6341	843	5034	396	1719	4434	2582	1322	3112	1194	745	1934	1011	863	1507	1648	1811	931	3271	95142	844	1887	2059	6423
3268	2770	1784	2849	362	2921	3393	606	1613	120	7749	854	486	1107	919	1278	1299	907	230	5215	3864	2843	527	3217	7206	2765	4619	987	6619	483	1712	3964	3033	912	3437	783	525	1452	971	1605	1367	1938	1838	980	3139	110187	754	1845	1874	8193
3269	2929	1463	3787	323	3001	4073	551	2059	132	7294	1028	635	1053	475	1140	1518	1520	63	6395	3794	3709	1000	2464	6115	2749	6533	713	7019	615	1260	4270	3708	1608	3712	406	376	1191	1009	1819	1276	1710	1827	715	4162	87224	907	1474	2043	13182
3270	1950	840	2712	195	2531	5208	527	2408	66	7250	1056	837	1337	632	1328	1618	1996	53	6357	3926	4067	1639	2310	6790	1047	7394	919	8956	680	1074	4457	3039	2473	4030	162	805	1444	1057	1604	1772	1373	1873	462	4746	50391	1667	1702	2147	12183
3271	1192	1151	1746	118	2066	5449	761	2168	21	6772	1312	858	1688	536	2196	1518	1882	27	5347	4081	3694	1485	2745	8001	1854	6682	1352	12691	637	1018	4567	2273	2361	3923	147	1496	1518	1017	1201	2145	1219	1753	724	5082	31303	1615	1823	2226	16371
3272	1547	1872	1267	88	2519	6418	866	1436	43	6771	1448	1033	1557	287	2687	1351	1896	85	4382	4127	3092	1027	2555	11546	2410	8238	980	23880	641	1149	4581	3198	2036	5139	231	1813	1416	667	878	2547	1602	1961	847	5671	20818	836	1438	1908	14279
3273	1704	1964	922	99	3279	9739	581	1397	168	7110	816	1238	1774	443	2216	1821	1561	429	5930	2989	4441	615	2023	9059	1613	7793	612	33037	902	1433	6295	4237	1695	6389	485	2009	1953	717	713	2441	1687	2032	644	6725	16803	616	1328	1750	15311
3274	1716	1551	1040	126	3028	11030	547	1759	190	8437	385	986	2007	726	2030	2155	1132	1378	7066	1899	5977	388	1533	9656	2996	14985	718	32639	911	1742	7079	4668	1986	5905	744	1903	2685	1374	513	2295	1628	2100	666	5384	12179	1056	1602	1970	14034
3275	2523	1855	1780	174	2136	10100	786	1621	102	8213	615	566	2223	530	2132	2138	1239	2613	5598	1972	5476	300	1897	11496	3239	20176	670	32662	976	2149	7022	4336	2160	5362	693	1682	2753	1603	467	2892	1224	2273	787	4797	11606	1295	2686	1877	8440
3276	3157	1960	1840	379	1296	13939	933	1751	8	6840	984	318	1614	253	2228	2246	1962	2693	4707	2225	4983	329	2867	9701	4273	28637	593	25512	1799	1805	5635	4771	2588	4599	517	1338	2923	1263	592	3318	791	1656	841	5507	10418	1121	4302	1459	10550
3277	3382	1510	1321	627	1525	23714	1281	2359	0	7084	961	602	1099	297	2352	1715	2947	1842	4768	2208	4605	370	3013	12044	3698	40079	509	15285	2302	1342	4758	4850	3082	4145	349	701	2767	1370	883	3039	833	1033	986	6235	11062	1157	4258	1100	8593
3278	3015	1447	940	576	2461	36727	1565	2430	1	7707	827	1324	1634	437	1898	995	3231	1228	5838	2801	4110	255	2848	13630	3804	21493	629	9428	1905	1219	4540	4772	2848	4621	344	643	2234	1336	909	2664	1141	1553	994	7059	12391	1458	3318	876	10924
3279	2925	1248	915	409	2753	45459	1826	2653	25	7925	1230	1566	2160	757	2247	779	1693	443	7395	3425	3710	213	3056	16852	4150	10018	1181	5694	1271	1304	3771	5412	2153	4641	336	784	2031	822	879	2089	1470	2581	800	6170	12296	1774	3284	1163	9683
3280	2622	765	719	226	2471	58440	1345	3050	101	10059	1683	1499	2001	1041	2722	638	742	234	10783	3505	2553	434	3989	11494	4424	10401	1838	5057	1204	911	3622	4520	1512	3853	357	610	2875	476	1282	1618	1750	2821	613	6328	8677	1379	2603	1490	8144
3281	2052	1013	432	157	2966	55054	763	2781	297	12933	1781	1691	2350	779	2709	751	1107	536	11178	3477	2154	725	4177	13288	8925	8534	2052	5842	1128	722	4271	3585	1656	3815	520	592	2775	864	1702	2023	2091	2369	357	8982	17767	893	1982	2124	12471
3282	1849	1512	632	164	3013	35479	1085	2136	517	13193	1579	2192	2973	499	3470	1233	2453	818	9258	2386	2699	826	3873	12784	23920	6108	1082	5264	825	879	4230	5843	2204	4679	995	810	1874	1361	1636	3522	1603	1749	403	9214	18837	669	2407	2651	19043
3283	1931	1130	952	106	2489	20921	1700	1411	441	13225	1693	2403	4270	651	4127	1536	3166	714	9866	1403	4133	769	3940	11672	30254	5981	228	4714	615	945	3902	7700	2417	4661	1170	735	1739	1337	1407	5094	1135	2364	745	7675	11909	980	2651	2367	22378
3284	2234	702	801	23	2536	10518	1437	1411	255	11728	1618	2989	7747	892	3537	1898	3166	514	9100	1224	4411	378	2885	9080	21971	6493	74	6061	368	1162	4224	6372	2159	3808	964	468	1534	1482	1421	6706	1188	3838	773	7451	12860	1497	2412	1903	27994
3285	2728	870	429	18	2395	8003	993	1742	248	9879	1469	2781	10055	1226	3449	2544	2516	288	6669	1789	3067	122	2254	8768	21231	7430	245	6249	129	1733	3879	5387	2305	2588	1068	415	1129	1824	1978	7145	1135	4205	469	5144	12699	1236	2995	1310	33473
3286	2582	1122	315	52	2343	8328	1179	1957	361	9802	1557	2122	8492	1341	3754	2222	2240	171	6187	2684	2352	141	3128	10412	8209	8154	527	6001	53	1632	3335	4589	2270	2668	1350	450	1305	1687	2762	6737	1304	3455	443	3073	6305	924	3394	975	35502
3287	2102	1441	520	112	2885	6381	1436	2224	461	10153	1404	1978	6722	1659	3349	1636	2253	182	6486	2335	2494	318	3438	10823	4100	10258	845	4029	167	1050	4760	3717	2127	2659	1104	488	1450	1366	3328	7941	1905	2620	1013	3404	10864	1645	2656	858	29569
3288	2199	1734	1164	210	2929	4345	1402	2434	395	10757	1153	1408	4101	1984	2629	1952	2160	466	6347	1828	3465	955	2397	8202	5822	8150	890	2262	204	1261	7812	3520	2594	2747	625	586	1612	1052	3781	8278	2269	1400	1621	3739	15535	2366	1898	820	30134
3289	2767	1742	1642	231	2573	5405	1322	1857	145	14520	1404	903	2029	2057	1774	2472	2192	649	6505	1708	6036	1518	2004	7515	4682	6815	899	1688	232	2575	9447	3389	2573	2698	104	604	1339	972	4180	6768	2439	1042	1593	3096	12694	1874	1465	1045	46408
3290	3451	1564	1158	256	2738	8017	1341	1428	230	20334	1614	953	1222	2111	1503	2856	2992	645	6482	2199	7480	1451	2389	8591	2847	5089	1535	1519	966	3782	9582	3366	1737	3025	63	721	1350	938	3027	5939	2409	1636	1323	2801	15097	1260	1224	1717	86196
3291	4601	961	982	354	2832	8832	1278	1783	595	26163	1519	1110	1125	1565	1812	4131	3815	433	6842	2977	5638	591	2891	9142	3755	5058	1712	2238	2400	4610	6387	3660	1276	3761	265	1200	2106	625	1545	6094	1504	2173	1069	2753	18144	1350	1011	2173	224669
3292	5326	627	1501	510	2574	8584	774	2352	795	38620	1213	926	1400	967	1574	5442	3328	259	8760	2594	4451	152	3617	10504	2971	5296	895	3827	3564	3537	4041	3238	1324	3757	445	1583	2418	404	1030	7645	1138	1942	1309	3260	28074	2479	750	1834	314672
3293	6182	643	1215	562	2336	6636	659	2261	425	50067	1053	908	1065	739	1672	5394	2319	430	9059	2296	3909	146	3394	7088	2087	3998	212	4084	3072	1862	4269	4046	1672	4984	381	1314	1811	696	1115	9352	1776	1393	1578	4480	66626	4558	897	1348	374999
3294	8107	616	626	424	1625	5293	633	1806	195	54187	507	1196	557	790	1989	5238	1172	1080	7306	1737	2905	374	3078	6406	2804	5507	41	3610	1914	1141	4500	5349	2117	5635	253	1077	1536	956	1665	7442	2030	764	1077	4813	115744	5789	1309	1149	274557
3295	7242	816	669	110	1392	3736	489	1454	618	60526	328	1075	712	1179	2808	4311	694	1270	5227	1420	2107	555	3643	14720	3486	6260	90	2419	1214	1025	4507	6113	1887	4822	131	893	1558	860	2405	4713	1786	808	727	4339	122223	4969	1269	1386	164411
3296	4632	1197	732	65	2313	3528	384	1580	1087	49622	1033	949	1153	1341	4361	3402	1165	1028	6207	1851	2039	626	3718	11690	4282	5051	255	1958	717	1226	5167	7574	1352	5034	139	925	1670	860	2583	3850	2036	1347	530	4323	111134	4040	1253	1895	85469
3297	4068	1180	649	93	2960	3460	392	1893	1221	30891	1895	1336	1521	725	3912	3133	1783	1129	7404	2207	2139	591	3865	8800	5888	6049	328	2223	653	1882	4848	8454	1098	5167	265	691	1947	669	2143	3061	1931	1599	510	3383	69532	3295	1756	1978	44078
3298	3866	894	908	57	2947	2893	463	2139	1357	23902	1869	1323	2030	444	3220	2226	1620	1690	6858	2395	2717	553	4864	11054	1899	3574	215	2194	761	2430	4313	7635	1076	4492	333	741	1676	318	1074	3012	1478	1717	623	2495	38671	2982	2017	2048	31933
3299	2779	746	1439	42	2049	3072	319	2245	1042	19879	1782	970	2086	635	3095	1425	1432	1840	6804	3152	3378	476	4217	8375	984	3649	175	1892	620	2338	5202	6498	1492	4228	263	1228	1151	261	1073	4556	1679	2233	673	2891	20246	3164	1846	2515	30224
3300	1687	649	1709	150	2146	2889	213	2050	589	14849	1870	1199	2295	527	2915	1516	1302	1078	6281	3298	3582	600	2906	6885	1690	3342	227	1978	382	2380	5594	5156	2127	4225	295	1271	1162	365	2345	5344	1932	2129	714	3789	18375	2748	1894	2116	25656
3301	789	601	1868	244	3123	3309	368	1425	513	13191	1608	2021	3582	430	2426	2171	1597	625	8277	2497	4405	970	3590	9601	2081	3226	327	2784	354	2280	4855	4925	1869	4176	420	923	1186	456	3541	5567	1483	1758	797	3598	18911	2123	2180	1411	19965
3302	973	700	1413	264	2661	3416	511	1074	462	12968	1390	1584	4353	517	1730	2530	1556	661	9566	1800	4893	1003	4809	11982	2237	5046	515	4841	296	2093	4423	5941	1721	4871	500	969	2142	611	3017	4669	1161	1710	770	2867	14873	1845	3024	2231	19599
3303	2032	721	1357	377	1787	2838	594	960	482	13658	1271	778	3706	822	1542	2466	1328	531	8622	1256	3929	525	4197	12325	1613	5934	432	5281	246	1920	3692	6064	2742	5984	827	801	3506	599	2147	3984	1672	1080	768	1956	16316	1411	4125	3986	17961
3304	3137	810	1463	394	2804	2486	624	641	926	16576	1078	882	3160	1170	1714	1735	1700	422	9085	1080	3070	482	3107	19118	2641	7142	347	4071	370	1417	3065	5231	3087	8151	1201	442	3536	673	1453	3769	3043	579	806	2645	21686	1425	3504	4585	16502
3305	3391	1338	1948	292	3954	2933	479	635	1238	15858	816	1294	2320	972	1570	1077	1990	416	9469	1440	2304	744	2390	16208	3092	6392	297	4101	625	1498	3683	4915	2356	11889	1217	205	3203	1128	1507	3249	4917	583	729	3789	21540	2016	2892	5262	16059
3306	3440	1903	2786	274	4660	3903	876	1110	871	13650	742	1600	2446	594	2449	735	1658	584	7758	1978	1932	667	2859	15407	3518	4346	221	3976	1023	2429	5134	3922	2299	11685	1286	603	2600	1323	2660	2715	5053	1045	798	4044	21766	1650	2396	5020	15223
3307	2903	2047	2893	365	3676	5269	1552	1062	556	16652	960	1817	2683	692	3950	819	1616	1080	6709	2128	2412	550	3504	13015	2135	3754	278	4007	1302	3096	5783	4334	2120	9257	920	1483	2029	1110	4077	2042	3307	1652	1087	4711	17477	1123	2609	5139	9708
3308	2580	2006	2736	684	2344	5172	1455	918	507	19768	1296	1389	2432	714	3884	1250	1466	1633	8205	2359	2502	430	2703	11380	1536	5319	767	2832	881	3088	6575	5145	2671	9842	557	1992	2063	1411	6090	1207	1973	1831	1155	5061	17478	1788	3815	4514	12810
3309	2685	1187	2967	770	2176	3995	1119	1174	423	18477	1627	1656	2311	423	3421	1565	1530	1556	10489	2137	2653	408	2891	15522	1734	6156	1051	1667	410	3482	7735	4459	3484	8122	359	2217	1906	1711	6521	1562	1284	1661	1488	4134	17442	2336	4302	3736	9450
3310	2422	768	2256	570	2385	3152	907	1464	320	19729	1788	2275	2230	312	3186	1530	1520	1167	12579	2302	2940	514	3481	12354	1195	5331	882	1254	318	3463	14669	3497	3331	6434	352	2658	1852	2735	5865	3054	1914	1391	2525	3024	14748	1857	4101	3132	10171
3311	1946	578	1432	528	2255	2072	1445	1694	306	19834	2018	2438	2849	350	3716	1619	1228	674	11408	2132	3388	569	2817	11357	1215	3678	395	1036	325	3483	22594	2954	2956	5488	577	1826	1662	4457	7079	3408	3886	675	2724	2500	9584	1941	4135	2195	15052
3312	1773	398	1294	520	2608	1556	1996	1735	568	24247	1768	2653	4704	409	3134	1695	997	564	8893	1932	3322	503	2028	13035	1767	4343	237	1413	384	5420	23320	4045	2122	5911	723	1058	1799	4927	7168	3357	5298	1033	3124	2728	8207	2443	3051	1890	16168
3313	1654	548	1142	553	2716	2261	2055	2117	910	24658	2055	2478	5354	681	2884	2005	1306	488	9911	2332	1966	450	1944	9850	2302	4921	281	2057	471	7115	23037	4570	1482	7302	481	955	2340	4085	6912	3094	5201	2520	3562	3105	12654	2173	3857	2310	18081
3314	1871	738	1667	647	3251	3623	2220	3450	1145	21212	2554	2603	6388	1195	4516	2464	1951	626	11316	2510	1537	610	2688	8356	855	3401	294	3234	545	10434	19687	4315	1698	7039	260	1143	2722	2384	4956	3566	5566	2959	3037	2550	11467	1581	5571	2439	12307
3315	1538	630	3308	471	3782	3606	1999	3614	1142	22232	2957	3422	6832	2418	6005	1949	3035	1558	9225	2174	2217	1293	3302	9029	2507	5037	358	3466	786	13216	15063	4613	1990	5218	214	1543	2702	2038	3074	5147	5063	2499	2408	2400	11300	984	4925	2251	8574
3316	1540	709	5284	325	4779	2879	2423	3086	986	23490	3488	3470	6432	2871	8427	1875	4028	2273	7482	2465	2210	2038	2347	10304	2161	5241	339	2463	669	11691	14155	4839	1685	3685	315	1695	2284	2526	2440	6643	5486	1898	2358	2003	9340	1071	4364	3162	6499
3317	2215	1444	8063	591	8831	1819	2245	1763	602	25338	2836	5316	7439	1966	7619	2397	5766	2987	6724	2783	2525	1564	2089	11237	1857	3220	331	2084	426	8892	13004	4941	1898	2344	362	2369	1388	2157	2387	9078	4769	2674	2462	1807	8364	1308	6199	3410	6517
3318	2623	3668	9042	1231	11726	1924	1841	869	461	38321	1915	8023	7357	1548	6711	2645	7019	3860	8173	3363	3324	1082	2800	8632	2846	2869	439	1533	582	6108	16714	5240	2564	3258	247	3327	2002	2333	2710	9573	4106	2800	2152	2283	7205	1720	10015	3324	7206
3319	3545	5721	9342	2359	13399	2330	1207	669	449	52804	2883	7817	8993	1509	5927	4142	7598	3766	7636	3670	4015	897	3234	7557	2743	3798	467	1351	982	7643	22833	4468	3261	4926	189	3452	3260	2941	3311	9000	7078	1859	1397	2839	5022	2465	14564	2409	6224
3320	5230	5503	5889	3220	12384	2720	1074	845	377	79100	5275	6821	10173	1372	4996	7144	7846	2661	6504	4658	4897	653	3144	11649	2063	3539	1052	1448	1184	15985	27395	6252	2608	4960	321	3298	3744	3164	3011	9680	11437	1432	1646	4380	6181	3117	12922	1641	5901
3321	6597	5453	2891	3569	10352	3036	1259	1260	309	93661	6438	5539	7925	1485	4508	8560	5218	1199	8309	6247	5850	536	2660	13016	2148	3857	1709	2234	1553	27236	31946	8088	2486	4721	469	2490	4126	3691	2710	7007	14147	1035	1927	4600	6717	4377	10273	1588	7410
3322	8195	4463	2844	2068	8341	2879	1038	2342	330	83726	6718	6349	5174	1235	4171	8490	4057	1050	9906	5009	6761	500	3276	7632	1852	5956	1283	2663	1471	32573	26246	8058	3848	4459	299	2307	3501	3645	1951	3943	17500	1044	1737	3360	7265	6807	6460	1651	6837
3323	10844	3998	2867	772	4550	2608	1193	2708	522	72114	4621	5665	3134	1194	6759	5134	2760	1091	9399	4378	9233	699	4579	8673	1180	5947	714	2565	1232	34515	22375	8716	3933	5615	211	1513	3301	2861	1650	3698	14638	1527	1716	3246	4936	6370	4968	2452	10740
3324	8805	3089	2828	473	3158	3364	1638	2735	692	43423	2980	4563	3112	1429	9618	3014	1170	979	10582	5242	10889	1150	3781	16209	2253	6931	1396	3065	829	22496	15564	8302	4075	5627	445	1186	2811	2118	1852	3477	11620	1900	1276	3119	5273	5295	6096	3588	7849
3325	6831	2788	2715	291	2207	4203	1791	2631	812	30772	1902	6004	2681	1579	9664	1826	1144	827	9911	5732	15670	1304	3172	21583	2386	5953	2793	3329	997	14700	10627	10896	3961	4561	532	1397	2543	1343	1521	3251	7815	2835	937	3236	7107	3520	5434	3414	5096
3326	4573	3578	2723	454	1722	5973	2267	2962	842	21845	2345	6830	2082	1604	8746	1655	2021	484	9667	5092	21008	2428	3010	17879	2276	6015	3818	3982	2164	9413	10602	14636	3328	4453	363	1705	2757	1473	1772	2481	4814	3320	871	2988	8645	2042	4768	2825	3467
3327	3033	3426	3258	850	2606	6151	2300	3639	861	15276	4000	7104	2479	1236	5627	2245	2691	422	8077	2824	26884	3967	3524	21875	3192	5445	2634	3184	3322	6993	11234	17000	3921	4187	283	2005	2620	1459	2925	2944	4036	3132	1225	3069	6745	1299	4037	2041	4838
3328	2442	2215	3731	743	3379	5083	2710	3512	400	16339	4472	5528	3106	1777	4770	2741	2361	576	7183	2494	33955	3780	4993	16832	5135	4277	1480	2401	5117	7565	10054	20594	4134	4919	269	1693	3961	1107	4190	3236	3563	1733	1813	4153	7739	1254	3442	1810	2782
3329	2530	1612	4894	458	4255	4926	4025	4124	39	16709	3632	4170	5145	2349	4221	3515	1941	705	9114	2880	25090	4274	5897	15870	3363	5585	681	1584	5244	6479	9452	17766	3811	5331	367	1664	4658	1036	5209	2671	3677	1418	1994	4258	6967	2157	3470	1254	3131
3330	3685	1145	4331	313	4677	4997	7302	3773	28	16210	3340	3572	6869	2090	3824	3186	2303	579	10271	3642	14895	4928	7554	10476	2053	3736	592	1327	3274	5560	7211	15689	2377	5803	329	1470	5017	753	3767	2481	2971	2046	2413	4904	6350	2346	2945	958	4009
3331	4023	1101	2501	430	4548	6641	8057	2842	129	12525	2505	2167	9316	1943	2260	2505	2578	234	12526	5535	7750	5239	6842	13700	1513	3729	1050	1519	2051	4888	5933	11129	1950	6492	235	1729	4747	648	2810	2088	2516	1730	1901	5062	8069	1383	3012	1127	4358
3332	3369	1114	1405	453	4350	7339	8091	3234	322	10960	1937	1766	9029	2001	1530	2599	2935	598	12663	6325	6333	3735	4798	15497	1368	5782	1234	1892	1705	4302	3337	10476	2424	4607	197	1642	4856	720	2245	2233	2997	1504	911	4432	10129	820	3097	976	4761
3333	3404	1200	1135	518	2957	5808	7069	3563	431	13829	1158	1352	6338	2892	1411	2244	1945	1050	11916	8667	6261	2818	4510	18286	2581	3701	1210	2703	1170	4300	3077	10683	2258	3967	373	1089	6047	751	2390	2416	3527	1391	676	4051	7992	670	3191	1144	3808
3334	2953	884	1968	1084	2281	4267	6715	4154	249	13982	717	1292	4816	3776	1522	2426	1235	1004	13770	10725	4098	3439	4101	17142	3802	4826	805	2204	927	4558	3661	9306	2380	4458	583	781	5689	751	1942	2312	3469	1631	720	2922	5553	530	4077	2189	3378
3335	3033	662	2440	1406	1916	2161	7313	3693	233	13652	956	1484	3560	3547	1669	2128	1116	693	12509	11796	3620	3089	4339	15755	1962	4604	609	1724	1311	5476	4250	8687	2267	4476	534	816	6071	600	1380	2044	3565	1601	774	3332	7324	369	4263	2827	6116
3336	3000	969	2041	1402	2378	1705	4823	3984	322	10543	1101	1204	3457	2838	1440	1637	1318	952	13244	14601	3753	2506	3620	11285	1168	3836	396	1631	2251	4226	5377	7643	1950	4569	492	1321	6687	868	1634	1295	2888	1187	793	4176	8174	231	4672	2520	2297
3337	2771	1031	1556	1143	2218	1934	2956	3416	217	8943	984	767	3314	1428	1508	878	1563	1287	15168	13294	3693	1568	3063	11961	1065	4447	230	1938	2181	2590	4817	8945	2060	3961	370	1433	6131	1037	2011	1668	2722	1018	738	4056	7420	369	3550	1416	3672
3338	2705	970	811	1108	1816	2394	1977	2292	89	9837	745	366	3126	1172	1698	447	1228	890	15748	13466	3691	1096	4711	15039	1324	4785	207	1286	1847	2196	4946	8105	2025	4630	326	1450	6118	738	2271	2351	2233	1625	722	4225	7784	721	2860	1189	4550
3339	1796	737	808	1087	2066	3252	1761	2043	31	8186	953	338	3404	1150	2432	330	806	583	16073	15268	2511	1264	5790	11153	3070	5539	202	834	1166	1411	5053	8320	2789	5155	400	1398	7636	584	1533	3167	2274	3605	640	4113	4990	1081	1895	924	4733
3340	1463	699	869	592	1900	3374	1036	1644	82	8352	1237	599	2897	1236	1984	375	265	484	14141	20758	2391	1251	7275	15981	3622	5791	261	885	489	1718	4600	9124	4080	5252	447	1591	14358	689	1024	3086	1763	4618	1008	4740	3760	804	1163	991	4047
3341	1289	810	919	362	1873	4395	906	1377	185	7923	873	1611	2339	1241	1504	639	143	564	19530	36004	2297	1375	7845	19990	1892	4846	327	1473	122	2554	4437	10934	6465	6639	1029	1738	18853	886	757	2207	1031	4979	1258	3864	6529	462	1170	1997	2508
3342	1135	581	838	305	1622	5249	1252	1384	173	5516	576	2070	1097	1376	1433	871	225	419	24911	46944	1938	1265	6957	16997	1641	4219	339	1839	91	2120	3386	14064	7628	6712	1569	1076	23464	791	964	1583	864	3803	1239	3196	8530	815	1287	2435	2787
3343	1122	451	763	343	1998	4725	1847	1379	116	4170	422	1613	500	1807	1671	822	422	204	24536	60292	2336	1287	6960	11356	1270	3442	534	1778	242	1266	2928	11742	8365	7287	1811	930	18836	1079	1677	1106	1048	2364	615	2693	5409	1202	1716	2927	3489
3344	1026	335	1039	282	2384	4107	1660	1629	74	3431	336	738	335	1538	1557	880	724	138	25980	51833	2354	1091	6308	8397	2204	3645	574	2054	366	592	2274	9163	11039	6553	1275	1048	13721	1191	1848	1228	1635	1722	309	2429	4343	1330	2149	3194	3614
3345	1190	260	1148	161	2052	2793	1107	1503	160	4286	658	699	520	1262	1797	836	1112	102	21530	42909	2650	1025	6651	8994	2753	4970	423	2018	662	641	2749	5768	9280	6221	728	1043	8169	744	1890	1133	2052	1090	779	2849	4738	872	2797	3658	4051
3346	1337	474	1024	136	1939	2570	1070	1482	298	5247	1228	1032	999	1359	2474	967	1553	159	20046	28551	2367	1193	4977	9668	2359	4327	193	2123	1230	945	2932	5694	6577	4592	584	638	5077	389	1637	1279	1953	1029	1287	3135	7273	456	2592	2947	6990
3347	1658	799	686	114	1754	2574	1008	1153	417	7138	1552	908	1204	1696	2042	1004	1209	233	18060	16644	2205	1011	3757	9194	1776	5284	113	1857	1057	1295	2408	5891	3650	3427	581	613	4168	320	1740	1459	2064	942	1435	4139	6967	393	2018	1896	6595
3348	1612	862	814	65	1550	2795	1289	1141	523	6664	867	688	1223	1851	1362	1337	769	315	14842	11051	1905	773	2776	12777	2209	4702	22	1927	621	1095	2279	7161	3036	3477	1055	1019	4039	551	1462	1345	1793	1114	851	4286	6166	392	2105	1581	2266
3349	1184	520	743	41	1128	3466	1345	1221	430	4976	289	398	1038	1086	663	1425	409	266	12933	7255	1964	545	3116	14275	2113	3962	13	1933	318	936	1690	7499	2190	2906	1241	1459	4886	681	1320	1259	1800	1381	535	4751	4086	523	2428	1596	1015
3350	925	535	644	77	1985	2786	1389	1104	359	5383	525	581	1087	918	418	1023	501	356	10465	7944	3037	775	4486	11605	1125	5228	82	2414	266	1269	2114	7550	1609	3090	1046	1093	3560	702	1033	1218	1618	1782	504	4593	5093	555	3295	2045	2021
3351	826	539	1100	102	2397	2040	950	1013	276	4796	809	688	1048	1193	255	779	581	400	11799	7907	3319	1005	3853	14148	1266	7418	219	2058	148	1082	3262	11149	2016	2883	616	559	2747	591	1100	1762	1782	1511	447	3837	5275	545	3099	1774	1778
3352	1221	483	1537	137	1924	1530	828	832	186	4093	937	677	1753	1239	288	725	564	342	10779	8080	2928	1094	3412	13550	1973	5967	385	1942	146	778	4103	13581	2145	3623	390	448	2641	486	1610	1673	1621	1330	392	3900	5734	466	2861	2379	3595
3353	1183	529	1431	225	903	1825	673	802	133	3264	713	503	2084	800	501	970	350	207	12592	6429	1875	1183	4238	12236	5692	3727	316	1679	350	578	2996	18918	2620	3651	249	291	3051	555	1511	1724	1152	890	532	4095	8272	480	1852	2840	4246
3354	1173	641	613	238	697	2372	599	773	36	4163	524	348	1888	963	1154	943	212	119	14117	6947	1924	746	7547	15002	1807	6643	209	1687	421	915	2020	23398	2467	3904	120	236	2620	670	1626	1789	887	595	966	5219	4806	646	1548	2084	3027
3355	1312	592	355	210	848	2891	437	1159	0	4094	222	243	1276	1075	1597	822	147	36	12351	6758	1807	506	8751	14192	1123	3863	226	2093	352	1561	2179	31548	2170	3748	103	210	3294	821	1627	1843	824	820	865	5129	3256	728	1574	1808	1581
3356	1270	334	540	124	1030	3992	518	1284	0	4044	179	153	1363	1224	1768	507	182	10	12032	4847	1570	493	9372	11891	1857	3332	396	3155	244	1682	1732	27420	1858	3374	148	284	4119	536	1904	1220	1036	855	520	5936	4691	885	1762	2318	1729
3357	1045	235	889	117	1370	4035	522	1684	0	4189	693	280	1070	1777	1222	640	601	66	12288	4475	1712	544	8405	7126	1699	2753	321	2671	406	1332	2009	22013	2339	3807	521	469	4067	316	1668	945	865	952	206	4841	4440	676	1532	3276	3934
3358	728	263	1019	136	1315	4233	504	1777	16	5080	1030	475	456	1436	854	607	1085	99	15664	4950	1424	438	7173	10087	2698	2651	131	1822	511	996	2452	13386	3055	3437	802	839	4584	264	1752	1648	1034	1019	193	3871	5441	433	1485	3965	2140
3359	859	620	1585	108	1184	4323	302	1880	44	6176	950	520	375	924	613	438	1561	104	14196	6376	1445	293	6507	8863	1268	2717	4	1260	338	1460	3014	10543	2390	3034	833	836	4631	500	1612	2204	1401	1141	300	3458	7419	262	1678	7162	2980
3360	913	943	1728	72	781	5821	312	1612	49	5211	597	267	463	654	1000	442	1329	156	14325	5520	1506	276	4102	10321	1103	4622	14	1965	154	1342	2613	8639	2031	2193	546	689	5596	890	2109	2402	1252	765	588	5947	9336	217	1130	9841	1866
3361	1149	1270	1741	138	984	5525	555	1299	25	6382	620	172	541	919	1292	813	1290	244	12497	4843	2128	367	3321	9889	769	3857	137	2248	130	1019	2707	7768	1976	2580	453	460	5372	1099	2360	1634	1037	675	854	7974	7723	231	847	11330	2433
3362	1144	1090	1201	149	1507	5502	1152	1276	52	6798	584	250	861	1004	1293	1054	1342	267	11767	3868	2342	681	3362	7439	1995	7617	352	2247	405	667	2410	8512	2415	2899	264	498	6047	1217	2106	1254	936	1008	935	6666	6518	349	1223	8095	5122
3363	1277	803	874	104	2585	4525	1283	1025	117	6605	460	477	1771	989	712	770	1796	387	8856	5250	2439	729	4437	7793	2242	4477	434	1622	656	861	2982	7407	2211	3434	166	450	4922	918	2026	885	1380	1815	964	5911	5734	829	1780	4300	5557
3364	1379	400	812	172	2737	2815	1019	848	127	4934	447	766	1834	793	500	598	1498	510	7648	5832	2024	558	4193	11519	2585	3227	200	1507	800	1158	3746	7848	2205	3158	315	316	3787	677	1380	700	1271	1697	580	5272	5965	978	1333	3182	3495
3365	1329	409	967	248	2373	2456	499	609	104	4461	368	1192	1399	1027	927	499	1074	863	10666	5827	2439	358	4288	6329	1668	4890	143	1379	546	1106	4986	6527	1624	3490	392	197	2519	520	827	467	1252	1127	528	5362	8435	927	1119	2602	3309
3366	1468	490	1127	304	1696	2752	389	792	61	3276	691	994	834	1286	1705	613	527	976	11835	4506	2449	504	3778	10621	1888	5518	317	1814	438	1064	4098	5892	1334	3311	533	415	2510	836	683	655	1423	519	669	4983	6804	641	932	3100	5059
3367	1398	410	952	293	1973	3664	285	896	48	4059	1024	781	865	1241	1560	577	418	929	13545	4749	2141	570	4309	9637	1091	5171	546	1750	398	762	2538	5105	1216	3418	711	536	1846	797	1102	937	2084	679	877	6257	7940	502	810	3563	4170
3368	1501	405	1088	359	1810	3426	226	1244	44	4105	1167	711	740	1181	1401	521	791	619	11573	4604	2558	833	4050	10804	1827	2963	476	1712	467	697	2591	6656	1536	2890	761	745	1791	483	1093	1656	1959	873	773	5750	4302	351	709	5037	3214
3369	1214	458	1154	386	1655	2912	265	1345	55	3406	925	846	815	950	1406	712	1553	438	10500	4546	2336	988	3137	11725	3108	1267	332	1326	513	875	2711	7209	1458	2449	436	1221	2240	222	1035	2186	1994	1093	710	5510	5432	386	1045	4812	1941
3370	1334	510	1075	481	1262	1883	412	1332	65	2948	1065	705	960	1066	1590	1112	1413	168	9232	5077	2478	758	3563	13262	7811	2776	152	1234	472	1242	2533	9496	1126	3305	474	1896	3112	306	931	2502	1722	1059	468	5069	6675	430	1236	4067	1999
3371	1635	474	600	420	1406	1908	427	972	264	3814	1008	702	1489	945	1628	903	898	123	12059	4233	2380	510	3878	18015	10564	4777	80	824	540	1002	1498	8770	1083	3900	481	1417	2893	345	1166	1587	1158	1165	542	6344	7421	407	1329	2851	2427
3372	1913	764	541	294	1361	2095	493	1208	459	5432	635	685	1437	1219	2090	716	416	290	12862	4637	2048	325	4904	17139	14343	6187	46	1003	570	837	1566	7174	1084	5086	347	753	2960	527	1198	873	986	1055	766	5986	4446	285	900	3148	3276
3373	1320	913	457	231	1211	2592	514	1252	331	5527	493	940	1136	1470	1967	814	487	399	15886	5447	1047	448	5356	15988	12756	6585	229	1446	540	653	1932	4459	1537	5540	200	463	2515	644	1346	618	1181	1015	1034	5646	5829	76	837	2847	3135
3374	1121	1106	358	363	1059	3359	621	1095	264	5919	484	1081	669	1756	2071	1078	588	410	16127	7750	797	654	5724	16130	14142	4528	526	2194	451	617	2286	5401	2120	7426	279	816	2368	562	1102	1367	1602	1055	891	4689	6505	73	864	3006	3780
3375	901	1315	313	276	1568	4702	698	708	402	4773	475	1234	699	1340	2202	987	717	245	17227	7726	997	936	4212	17776	4199	3551	682	2365	799	719	2203	7190	2706	6895	307	866	2345	610	942	1850	1396	611	966	5221	8462	107	977	2842	4145
3376	690	1924	661	90	1495	4254	927	854	464	4207	402	852	814	1160	2827	1398	677	235	15503	8057	2046	775	4272	11549	2406	4220	373	2673	774	1331	2755	10016	1994	5777	488	659	3151	539	909	2239	1418	385	980	4648	8571	154	1176	3363	4900
3377	601	1655	1162	8	1429	2944	843	1118	227	3222	475	628	1005	990	2346	1824	598	374	13463	7372	2790	490	4154	6705	2458	3238	130	2545	416	1271	2428	8285	1498	3869	661	335	2735	569	1387	1856	1157	468	939	4670	10398	232	1280	3309	4657
3378	973	1097	1761	61	1632	3061	770	1155	81	2993	329	581	631	966	1455	1592	448	502	15756	7710	3259	217	4489	6856	1671	2037	53	3517	126	890	2671	6142	1496	4169	754	255	2452	687	1422	1469	913	799	591	4393	13724	361	1508	3346	6078
3379	1408	481	1541	98	2869	2912	667	1339	60	2190	211	530	366	512	628	1572	673	302	16099	6511	2507	529	3892	8930	1657	1797	33	3321	231	468	3069	4576	2071	4006	436	222	2471	774	1354	1092	750	961	403	5246	11173	308	1417	2372	4749
3380	1670	317	1558	97	3013	3075	832	1272	113	2373	463	207	675	274	846	1470	656	166	17207	7057	2103	972	3543	9150	1924	2542	48	2363	337	304	3805	5417	2110	4572	213	487	3777	432	1268	1353	1107	1081	669	4774	7802	247	1241	2466	6096
3381	1734	310	1379	114	2641	2629	845	1408	240	3205	1143	119	1265	299	1269	1400	547	122	12937	6759	1772	1113	2707	8342	946	2673	46	1256	335	338	3107	5393	2325	4140	123	1060	4718	245	1997	1001	1232	845	853	5131	5174	231	674	3048	5349
3382	998	571	1318	175	2143	2963	980	1323	460	4643	1364	148	1188	373	1584	856	475	127	12083	7964	2161	582	2944	9586	1800	1592	19	1124	148	551	2889	6072	2150	3857	138	1541	5458	373	2145	535	1513	740	972	5163	5376	399	501	2970	4720
3383	774	560	1080	129	2411	2704	1036	1631	516	4520	1520	117	1340	325	1389	514	718	207	11608	8122	2074	289	3012	10970	2092	2957	2	1216	39	1182	2990	5281	2411	3029	71	1072	3779	785	1778	399	1738	846	900	5657	7076	460	435	3133	3499
3384	851	591	1015	70	2072	2352	1358	1539	444	4602	1168	106	1616	569	1418	504	915	259	13391	9827	2333	283	3326	8233	2261	4873	124	1383	114	1483	4583	5581	2133	3466	27	797	3209	721	1040	1275	2413	1252	853	5083	5003	528	1097	2859	3971
3385	1012	716	635	104	2317	1604	1229	1371	550	3845	769	282	2043	671	1169	1433	1213	215	12011	10254	2189	407	2463	7948	2741	5396	387	1851	337	1584	5154	5459	2093	3278	149	763	3509	484	1248	2125	2005	1922	568	5711	3745	493	2030	2995	4278
3386	747	771	552	239	2059	1596	1094	767	635	3875	326	339	2052	603	1309	1916	1279	135	12787	11642	2355	548	1894	6623	1901	5372	507	1697	481	1199	5040	6141	1664	3481	403	866	4655	383	1551	2015	1293	1617	867	4619	5601	461	2653	2614	4577
3387	788	655	559	249	1996	1968	807	492	788	3696	273	240	2077	566	1807	1597	1566	162	11345	10152	2067	872	1614	6752	1207	4960	232	1930	763	1033	3166	5294	1559	3183	464	834	4854	598	2277	836	630	1404	1073	4106	6074	328	1970	2810	2791
3388	1241	1111	811	275	2010	3218	632	461	765	3882	432	166	1491	837	2310	923	1232	137	13006	11622	2393	886	2140	9188	1371	5073	30	2075	737	736	2457	5689	1187	3585	385	986	6435	715	2640	484	685	1596	1046	3990	4042	429	1524	2433	3923
3389	1953	1298	889	390	2899	3255	448	719	722	2805	823	504	1481	967	2533	1040	908	247	14647	12781	2415	818	2341	10960	1582	3660	97	3375	536	708	2266	5670	1637	3320	258	771	6495	657	3129	518	827	2571	708	5528	3462	552	1551	3133	5450
3390	1877	1288	969	553	2719	2593	339	743	440	2210	768	892	1281	1155	2019	788	782	399	19221	16587	2745	632	2763	12378	2966	3956	362	3939	406	589	2250	6815	2393	3365	374	658	7051	367	2794	732	1177	2400	867	6255	2624	810	1415	3830	4432
3391	2290	900	994	368	2052	1407	453	1104	354	2180	416	1163	1019	1054	2203	560	1101	420	20223	16942	2341	604	2381	11285	3447	3749	523	3479	518	904	1756	6924	2884	3175	396	724	6479	654	3267	1093	1213	1734	1375	7171	3039	889	1492	4567	4879
3392	2460	762	1224	143	1254	1003	501	1223	287	3830	396	1006	737	1341	2624	512	1162	556	24032	18259	2406	667	2669	15544	2263	3495	261	2079	321	1198	2401	8111	1951	4557	301	1230	6477	980	3386	1465	1365	1220	2126	6738	5399	911	1283	4941	2461
3393	2482	694	1384	90	1495	773	479	983	164	4207	635	1658	851	1509	3823	756	1506	1420	20029	16165	2078	755	3798	16136	2746	4853	67	2010	158	1311	2360	7139	1552	4945	181	1430	4319	1010	4461	1042	1281	1458	3022	8951	3588	827	1471	8149	2558
3394	1915	702	2313	315	1382	1290	256	737	19	3602	980	2444	1027	1633	3601	1306	1469	1542	18599	25390	2128	565	6669	20394	3010	3397	330	2460	88	1063	1856	7944	1610	5429	226	1560	3374	805	6198	834	1481	1333	3580	10133	2295	830	1577	14806	5185
3395	2026	498	2852	594	1343	1861	390	819	10	2455	1017	2641	1536	1215	3875	1516	1421	1284	20061	42231	2158	727	7837	16464	2827	5374	956	2596	275	1266	1371	7976	2046	4983	279	1409	3514	1284	9165	1328	1780	1597	5488	11579	3451	524	1910	21091	9063
3396	1793	601	3143	1122	1717	2294	831	1176	82	2639	1108	1381	1619	1014	4859	1603	1003	1295	30616	73291	2807	886	9558	10947	2160	7402	999	5055	610	1186	1827	7635	1693	5365	393	1422	5451	1454	8409	2763	2792	1334	6442	10207	6054	546	1654	31910	6092
3397	1727	613	2856	1314	2842	1880	1271	1328	203	2361	938	966	2093	796	8733	1302	764	1463	35832	87668	2846	979	9059	11837	656	5478	719	8930	788	976	2417	7647	1396	4560	317	1447	5682	1106	6786	3049	2907	1142	7069	11148	5804	702	1822	31168	5436
3398	1515	517	3130	1347	2555	2158	975	1460	230	2904	1075	1188	3840	714	11153	1218	424	750	42377	99390	4103	735	8821	16087	897	2966	708	13431	532	596	3499	7438	971	4464	240	1052	5453	418	5595	3242	2889	1992	5333	9558	3623	715	1734	27230	5579
3399	1597	337	2256	874	1734	2557	598	1196	238	3430	1696	1738	6614	574	10629	933	374	370	38275	74686	5366	772	6491	13288	2068	6114	1198	12977	633	511	3276	8751	833	3804	250	845	3894	308	3939	3101	2233	3754	4433	7941	4225	485	1624	16870	9442
3400	1876	432	1340	664	1212	3071	569	1169	315	4247	2879	2001	8759	1121	7098	831	369	229	38228	54940	7938	1212	5601	11864	3034	6255	1175	12545	961	632	3257	7681	682	4404	298	486	3470	325	3806	3227	1874	3499	2773	5630	1986	442	1371	11835	14933
3401	3074	673	1159	436	1432	2203	873	1014	456	3876	2965	2446	6768	1718	2909	631	433	152	29092	31542	10045	1995	3990	12379	1805	6267	997	8225	1102	970	3344	7196	911	4526	154	343	4367	495	2967	2518	1427	2644	1958	6840	5850	423	1837	7932	23540
3402	3180	1026	1071	338	1987	1912	1096	1189	311	4544	3219	2903	4748	1968	1824	586	577	193	24723	21226	12009	2066	3281	11804	2899	8551	1119	4738	655	1124	3655	5629	1262	4401	34	483	4326	844	2133	2737	1525	1940	1355	7571	5690	468	1910	8982	31998
3403	2323	1093	1025	360	2224	2149	622	1365	144	6368	3717	2458	2759	1258	1600	569	626	264	20048	19583	8872	2072	3046	11587	4338	6597	1956	3308	699	1562	2659	6395	1959	4014	21	1191	4073	1279	1206	2419	1535	2667	1063	9032	2302	499	1930	9251	44562
3404	1830	1274	773	686	2306	2947	414	1731	250	5838	4286	2288	2738	1206	2486	1209	722	269	22697	22556	7206	1290	3960	10787	1711	7310	1665	2784	1413	2184	2381	7832	3008	2941	64	1567	3342	1077	968	2549	2184	4715	610	8530	2104	819	1440	10096	34464
3405	2147	1007	1076	925	1872	2978	681	2508	692	4630	3638	1878	2416	1688	3467	2143	730	254	22389	36987	5227	578	3906	13103	2099	4918	909	3520	2816	2053	2139	11854	3814	2838	162	1436	3874	965	769	2133	2833	5493	689	10183	2566	985	1201	8914	18698
3406	3121	741	1367	1040	2849	3775	947	4362	804	3391	1677	1729	2623	2155	3940	2723	1081	543	22484	45073	3996	157	3941	11413	2530	7004	468	3880	2817	2435	2408	13173	5097	3329	605	1157	3497	1415	979	1607	3881	5304	826	9817	2790	1341	940	9515	10878
3407	2691	883	1746	829	4033	3768	879	4052	605	3892	948	1149	2659	1923	3374	2115	1491	708	16582	51071	2680	44	3401	17271	1620	4415	375	4580	1842	2529	3644	15665	4605	4591	1195	916	2961	1780	921	1273	3587	3251	1107	8807	4882	1421	785	8515	6730
3408	1900	1265	1466	374	5509	3948	635	2945	244	3373	1015	1014	2849	1978	2544	2025	2303	1040	16093	37464	2607	23	3131	19248	1878	5156	89	5642	538	2712	4450	15009	4422	3980	1000	1229	1720	1861	741	1039	3325	2534	1300	7740	2521	1304	1173	8112	8493
3409	1062	2599	1260	377	5211	3497	694	2429	118	2920	1805	835	2137	1393	3650	2513	2483	1828	13929	28062	2536	91	3132	16136	1625	3897	9	5700	272	2603	6220	13748	3615	3667	786	1767	1431	1245	804	1256	3049	2077	1635	6778	1888	694	2056	5557	6036
3410	1481	4038	936	398	4657	4351	657	3036	50	2942	2225	846	1462	1167	3504	3926	2929	2622	12922	18668	2976	215	3084	11150	2445	6580	66	6242	688	3485	7415	11010	3672	3052	1067	2644	1967	1378	1241	1513	4791	2070	1440	8299	4573	549	3803	4468	4134
3411	2290	4778	941	299	2919	6229	1132	3262	58	4637	2708	750	1030	1506	2558	5400	2665	1968	15345	15706	2908	296	4794	9221	2734	8124	98	5156	1284	3858	9212	7571	3081	3298	1373	2440	4374	1988	1498	1882	5375	1621	1418	7896	3685	748	4880	3634	4563
3412	4085	3050	873	168	2128	5694	1376	2233	78	4974	2260	810	1106	1180	1279	4188	2030	1344	16073	11753	3080	381	5882	12846	1835	4641	78	4495	946	5469	7322	8746	2741	3821	749	2031	7764	2930	1182	2183	4988	1362	1429	7895	3995	1099	5176	3222	4618
3413	4579	2369	587	179	2357	5111	1038	1824	108	4285	1906	1020	1705	784	918	3047	1473	962	18791	12438	3158	454	6544	10097	909	5309	46	3527	465	6031	5918	10491	2011	5124	300	1289	8064	2904	1194	2907	3523	1252	825	5930	4801	778	3416	3520	7084
3414	4008	2160	1124	264	2619	4330	516	1539	84	2377	1567	855	1467	588	1002	2441	1546	355	18082	11774	2317	609	4890	11136	2343	3364	79	3272	458	5516	5308	16509	1995	4446	339	973	7980	3092	1027	2541	3304	1033	523	4587	3703	397	2958	3567	4752
3415	2126	2116	1763	769	3266	4218	269	1739	33	1527	1701	565	1056	788	930	2919	2138	162	18990	12404	1942	502	4547	9616	2573	3646	206	3716	480	3050	6777	22126	1637	4012	484	903	5595	2858	1175	2164	2786	1244	612	3387	4011	231	2494	3692	2972
3416	2180	1555	2926	1333	2763	3421	178	1232	2	1485	1195	322	783	777	831	2431	1587	299	15766	14382	1485	438	4532	9255	1189	5058	581	4012	473	3305	6637	27126	1799	4706	406	740	3828	2698	1274	2136	1693	1457	782	4718	4385	199	2041	3301	6537
3417	3640	1368	5541	2012	2533	4173	84	738	80	1736	694	336	872	893	838	2454	966	870	16735	12463	1930	418	5532	8365	2333	4617	734	4709	391	4132	6817	30429	2183	4537	359	796	2998	1527	1333	1738	1962	1947	577	5269	3548	546	2251	4534	6425
3418	4575	1208	11792	3094	2134	3545	179	538	218	2955	249	481	688	1214	1505	2673	810	1058	14651	12869	2255	390	5549	9641	2503	3333	699	3982	372	3824	6398	25821	1628	4056	348	719	3399	727	1052	1481	2017	1931	706	5287	3697	915	2386	4990	4156
3419	3898	881	13274	3963	1960	2469	502	1013	323	3518	236	715	660	1570	2049	3538	1108	837	15537	12028	2329	265	6081	10844	2045	3227	464	3703	332	3077	3653	23395	1110	3136	220	608	3827	502	1175	1147	2274	1675	935	5260	1995	908	2819	5095	6026
3420	2597	885	9845	5632	2149	2095	626	1579	272	3851	358	899	893	1058	1485	3418	1254	724	15082	10936	1699	504	6514	9187	2582	4305	313	3638	451	2414	2394	14728	999	4096	134	375	3242	464	1398	1606	2661	1167	936	4812	2159	531	2387	3544	3181
3421	3189	788	5147	5339	2188	3169	525	1838	243	3189	521	708	1071	583	1419	2540	919	735	14661	6231	1738	778	4677	9206	1920	4936	181	2588	455	2202	1979	10328	1474	4791	118	490	2941	835	1061	2354	3192	855	727	5690	2602	578	1895	3006	2380
3422	3200	632	2660	5126	2163	3789	313	1491	263	3115	918	557	1213	394	1589	1515	635	612	13439	4983	1594	768	3733	9014	1135	3857	164	2293	411	1502	2097	7295	1634	5720	316	1057	2326	1414	943	3013	2430	1255	676	5268	2863	503	964	2679	2591
3423	3086	372	2198	4279	1755	2449	409	689	214	2275	1400	409	817	380	1911	993	360	308	10853	4520	1589	476	3365	8934	1475	4388	200	2076	202	1398	1772	8144	1788	4795	472	1270	2915	1781	731	2259	2388	1241	859	5295	3213	379	599	2739	2876
3424	2185	488	1123	3607	1868	1928	632	432	141	1763	1896	590	699	576	1779	849	553	283	11222	4242	1996	161	4000	7731	2074	2872	247	2338	73	1103	1949	9457	1709	3892	474	1084	2834	1041	679	1581	2127	1078	605	4886	1944	364	451	3135	4296
3425	2012	750	871	2477	1431	1833	731	518	57	1970	1489	646	976	499	1481	427	973	370	9551	4481	1979	141	3484	6873	2336	3953	327	2891	50	1035	1997	10929	1734	4103	380	615	2190	499	948	1301	1644	1020	454	5072	4068	455	454	3283	4056
3426	1581	901	1272	1187	1471	2023	561	849	75	2030	1032	830	1280	666	1135	399	1285	597	9659	4342	1910	400	3456	10496	2037	4716	199	2729	55	821	2076	9617	1846	4230	231	570	1624	436	1281	1042	1667	1352	431	5465	2854	504	592	4047	4445
3427	1243	804	1725	754	2558	1838	232	929	169	2284	1220	1507	1385	988	1415	510	1273	976	7797	5019	1573	856	3409	9698	1752	5830	58	2666	98	816	2072	5433	1916	4659	172	601	1264	609	1068	1318	2086	1551	480	4460	3238	447	1071	4712	4179
3428	1381	427	1899	452	2941	2428	213	997	264	2506	2530	1863	1365	1277	2493	843	1019	841	6929	5688	1943	816	3680	7878	984	8405	158	2135	236	1065	1764	5053	2285	4099	143	412	1152	869	748	1185	2599	1110	427	4743	3249	443	2066	7065	6859
3429	1926	271	1355	236	2995	2500	377	1218	176	3714	2595	1754	1808	1737	2571	1125	1130	495	5238	8907	1818	732	3635	7931	911	6893	453	2338	363	1202	1939	5171	1942	4469	147	402	795	883	1465	912	1893	1002	506	5016	2516	481	2019	7277	7007
3430	2413	287	1322	149	2060	2581	519	1217	58	3354	1763	971	1583	1808	2299	860	841	161	5674	9646	1796	899	2594	11174	1319	5441	689	3189	264	1691	2058	5499	2245	3688	148	462	1155	821	1979	906	1438	883	594	6388	4867	707	1400	6537	5817
3431	1806	441	1273	273	1469	2915	556	1279	25	2106	836	547	1303	1615	2164	787	570	136	8343	9007	2605	744	2331	8613	1477	5123	585	3168	282	1918	2613	6550	2283	3162	171	489	1920	568	1848	1092	1238	750	680	6031	3104	555	1166	5469	3431
3432	1349	507	1205	454	1675	2444	736	1226	49	1355	594	374	1619	1035	1804	823	788	504	9402	8448	3117	502	2112	6793	2291	3343	469	2937	512	1964	2392	7059	2134	2825	204	429	2631	477	1500	1362	1427	459	1214	5757	1772	509	1223	3481	3063
3433	892	791	701	504	2081	1958	1064	1398	132	1415	429	371	2189	1063	1722	1198	965	1350	10287	6936	3254	605	3068	9647	1971	2664	267	2065	614	1220	2197	9450	2042	1965	173	586	2860	353	1057	1233	1456	566	1344	5720	1632	945	1282	3184	4753
3434	759	1281	462	696	2347	1380	1095	1050	200	1762	387	870	2855	1051	1826	1178	929	1814	7830	6648	2654	1013	3864	11069	1629	2521	116	1785	718	711	2541	10371	1515	1866	162	1035	1883	391	943	1547	930	827	1072	4955	2152	950	907	3203	3402
3435	1205	1175	724	892	2045	1401	804	807	209	1752	714	1180	2354	1041	2064	993	661	1010	6380	5657	2813	814	4043	7730	1862	5430	50	1877	831	388	2874	10489	1402	2235	137	840	1173	651	816	1606	959	685	827	5612	3964	647	825	3569	1792
3436	1608	967	1221	1035	2142	1121	1128	807	283	2077	885	923	1772	965	2470	978	796	522	5873	5910	2527	530	3530	6985	818	7139	3	1766	944	272	3627	8898	1729	2832	111	341	959	754	859	1325	1331	554	624	5912	2260	483	832	3428	1319
3437	1820	695	1432	750	1695	901	1425	761	757	2201	1256	491	1376	613	1634	767	1141	577	7817	6287	2338	692	2661	10502	617	10397	5	2015	615	436	3030	5329	2293	3407	96	42	1348	750	941	911	1871	701	466	7261	2334	744	948	4097	1571
3438	1343	584	924	557	1766	866	1319	885	1183	2775	1398	376	1031	390	912	608	1352	577	9813	4861	2706	764	2918	12061	1705	13036	80	2275	422	522	2400	4683	2361	3491	197	8	1642	572	979	519	1872	1383	247	6891	3052	593	910	4957	2852
3439	1163	492	643	551	2484	1191	799	726	1196	3318	1204	576	1112	354	882	744	1687	416	7548	4790	3275	807	2673	10537	1942	8509	347	2029	529	945	2234	4751	1919	4223	293	76	1587	500	1181	600	1824	2078	423	6736	3925	335	722	4628	1357
3440	1409	435	507	435	2449	2494	322	854	506	2951	1068	588	988	484	932	1050	1502	324	5977	5110	4078	724	2418	12905	479	8221	732	2316	607	1410	2298	5272	2193	3832	277	170	1873	633	1078	693	1987	2018	651	7250	3846	363	990	5279	2584
3441	2289	483	269	326	1932	3125	335	1354	78	3492	1017	475	1015	627	914	1123	1126	442	5423	5432	3037	848	2336	12113	886	5847	626	1995	1050	1824	3138	5036	1851	3863	357	270	1542	851	1215	700	2081	2069	678	6625	3784	491	1136	4546	3304
3442	2935	374	318	133	1319	3190	499	1449	36	3367	970	262	992	607	769	1068	817	320	7791	4814	2224	732	2027	12222	1411	2803	440	1806	1459	2189	3126	3313	1881	4360	394	366	1352	1008	1197	838	2680	1415	624	7285	3392	788	1105	3693	3010
3443	2364	331	475	132	854	2286	420	1723	95	3057	607	138	513	685	524	1366	792	386	8954	3530	2156	686	2728	11719	2127	2368	315	1898	1565	1874	3487	3273	1771	3879	414	480	1419	612	629	1094	2682	904	527	6166	2744	895	914	3414	3526
3444	2301	370	479	178	1057	2288	373	1621	161	2595	696	287	329	510	548	1184	1188	869	9780	4496	1934	723	2920	7075	794	5889	214	1634	849	1554	3915	3263	1528	4075	658	621	1122	413	578	1334	2936	953	474	6141	2322	709	559	3076	1207
3445	1969	258	349	129	1259	3061	478	1307	133	1629	820	388	664	415	699	897	1033	868	9757	4752	1841	738	2683	9856	413	4085	53	1971	381	916	2539	3434	1813	3280	718	622	1026	523	962	1000	2353	966	532	9170	2015	189	582	3456	2616
3446	1853	177	219	138	1397	2960	543	1053	71	1709	951	359	1363	372	1006	750	695	403	7364	5088	1386	906	2796	8518	858	2959	23	3147	331	649	1608	4194	2482	2694	500	706	1358	634	1072	645	1866	956	923	10106	2977	13	555	3056	2711
3447	1934	199	385	349	1498	2571	448	744	25	2460	932	316	2211	577	1107	766	589	91	7130	6164	1287	733	3192	8904	1556	3217	107	3036	370	753	1758	4145	2873	3176	129	1118	1635	842	842	634	1906	948	1286	8939	3385	85	582	2573	2722
3448	1659	216	672	491	1629	2298	373	730	63	2885	569	264	2054	917	887	1224	1103	133	7158	5900	1576	411	4282	9599	1403	4536	208	2117	438	671	2439	4867	2004	3820	102	855	1991	799	648	918	2571	584	911	7043	2937	312	750	2512	2098
3449	1571	184	735	349	2938	2898	468	815	107	2571	575	301	1777	882	994	1283	2066	317	8148	5629	1912	182	4563	9652	1785	3673	242	1294	349	579	3065	4873	1498	4496	396	449	1765	627	724	1050	3360	398	524	8702	3398	856	754	2778	1917
3450	1414	433	536	102	5186	3292	704	969	94	1874	860	380	1282	785	1094	1166	2746	575	8498	4388	2784	174	4362	6896	985	4711	159	1210	293	647	3328	4656	1253	4345	613	543	1565	497	529	731	2797	680	315	10758	4041	1080	618	3643	2508
3451	1710	1082	424	148	9365	2180	787	1063	107	1962	1042	617	1122	1079	667	1154	4499	688	7056	3821	2605	238	3032	9583	1721	7497	56	2447	342	1308	6159	4337	864	4721	555	637	1852	428	597	442	3260	1398	343	8946	3286	872	641	3259	5792
3452	1997	1484	528	201	17977	1325	718	951	89	1537	1039	727	1281	1196	481	1621	9087	482	10386	3502	2020	241	1457	11659	758	6579	205	4543	354	2538	11293	3596	1200	4765	272	504	2336	803	817	537	5866	2424	368	8149	3606	521	984	2609	5501
3453	1910	2382	540	242	24811	623	609	961	37	1671	875	667	1287	1109	703	4457	13330	227	12159	3698	1571	255	1782	12646	1027	4778	343	4771	336	2961	19976	3531	1887	3462	357	360	2730	1154	777	463	9403	2378	464	9070	2748	269	1610	2548	2883
3454	5134	4888	414	314	27750	495	444	713	1	2778	834	838	1397	603	1062	9239	16942	202	10638	4998	992	320	2693	10150	1835	7187	257	4106	226	4548	31177	3738	1631	3655	652	421	1689	1137	739	633	20908	1864	709	8999	3297	295	1351	2841	3035
3455	12091	6502	580	292	25678	678	432	495	0	3093	604	892	2085	298	1797	14182	18707	167	8213	3734	781	401	3697	9121	1389	4387	82	3427	164	7287	33371	3254	1536	3850	623	665	1055	913	633	933	31949	1387	787	9243	3810	421	972	3986	2039
3456	21285	7426	893	249	17380	1044	434	376	3	2927	444	565	1996	159	1931	17132	13769	200	6790	2272	836	548	4057	10435	1857	4593	63	2354	85	11936	35018	3460	1629	3949	498	745	1457	693	447	697	37352	848	608	6714	2450	422	1000	4217	1399
3457	30111	5362	1094	195	13523	1866	401	691	26	2032	326	589	1171	407	1533	13406	9325	311	7372	2119	1239	469	2616	8737	1262	10782	266	2065	21	17756	24711	3301	1703	3620	609	851	1692	613	659	489	37205	475	877	5834	2397	291	1088	4078	2245
3458	27165	3817	977	102	7796	2030	237	1422	55	2248	365	674	298	962	943	9565	6230	259	6223	1834	1877	518	2026	7382	1002	9187	726	1773	100	17123	16413	3519	1656	3016	624	796	1386	362	831	383	27807	364	1032	7302	2912	218	1292	3217	2068
3459	23484	3184	541	136	4485	1824	160	2108	34	3727	711	379	292	987	503	6479	3571	297	6094	1851	2259	670	2045	10233	1217	6658	809	1911	322	15308	13019	5051	1413	3895	563	372	980	320	1086	567	20147	528	941	6975	4133	176	1903	1798	3287
3460	15534	2020	432	245	3019	1811	250	1968	7	4121	823	232	422	610	392	3744	2261	380	6622	2599	2737	647	2588	9278	2059	4571	642	2646	558	9849	9554	6248	1400	5583	499	249	998	400	1728	1170	12652	688	728	6327	2033	68	2007	1594	3657
3461	11145	855	581	307	2544	1673	275	1653	0	3432	873	260	362	269	447	2845	1037	244	6056	2923	2343	677	3279	6539	1451	5274	376	3069	1018	6198	7169	7002	1481	5200	555	393	1844	374	2431	1364	6240	730	637	6748	1307	13	2204	2424	3316
3462	7802	421	571	399	2523	2500	233	857	0	2695	832	504	322	195	561	2059	503	181	8453	3705	2155	842	2929	8709	2071	5666	237	3286	1605	3497	6466	7366	1885	4787	528	317	3524	384	3137	1181	4739	822	946	6042	1847	80	2240	2853	1542
3463	3915	569	445	369	2231	3170	350	774	2	2185	523	786	478	291	580	1646	613	243	9756	3859	2574	907	2292	7503	1291	6768	76	3515	1770	1827	5662	6222	2011	3750	511	195	4248	827	3838	923	3954	926	1169	6015	1109	139	2492	3673	1351
3464	2331	665	480	247	1567	2962	511	1022	23	2290	358	616	706	328	485	923	1028	302	9789	3657	2335	1112	1980	9030	1879	5135	35	2987	1232	1759	5255	5441	1467	3288	590	239	4365	1144	3236	555	3419	889	866	5392	1132	176	2388	4175	1778
3465	1604	677	769	181	1783	1963	522	815	54	2078	177	434	756	266	517	443	1145	347	10284	3388	1820	847	2314	9352	2207	5120	54	2922	758	1327	3591	4576	1811	3313	546	616	2947	974	2475	341	2963	1055	727	5719	1522	331	1649	4453	2294
3466	1633	1047	955	417	2629	1201	500	772	191	2216	106	526	547	301	663	640	904	376	9786	2823	1393	506	4009	7620	1293	5823	60	3255	907	725	2751	3278	2851	2780	326	1174	2229	477	2206	314	2358	1125	481	7105	2901	435	1221	4057	2424
3467	1668	1389	813	644	2498	1198	510	1091	403	2246	287	654	362	374	569	1017	722	482	9791	2848	1457	271	4594	9495	2509	4178	71	3834	623	410	2961	3788	2594	2485	229	1520	2475	561	2099	591	2313	713	293	6900	3361	456	1067	2861	1759
3468	1330	1021	828	543	2176	1415	502	1264	506	1674	458	869	651	461	359	1125	927	709	10191	3576	1781	260	4312	11878	2333	5484	250	2931	317	574	3273	4567	1851	2930	266	1231	2559	721	2260	1221	3247	610	281	6434	2486	642	935	2477	2303
3469	1301	606	701	192	2704	1599	613	1352	264	1593	652	1000	1223	460	525	1177	1122	668	8513	3591	1333	455	3900	11410	943	6811	410	2381	192	1021	3401	6469	1809	3362	299	967	2557	451	1919	2022	4120	995	275	6210	2936	767	901	2741	2206
3470	1520	275	263	124	2878	2192	719	1300	81	2124	713	791	1472	377	768	1274	1128	341	8377	3553	1502	589	3311	11184	1050	6015	403	2633	134	1357	3345	9230	1819	3789	246	754	2940	372	1607	1878	4624	1393	321	5288	1913	1013	784	3177	1393
3471	1938	144	39	99	3367	2929	498	922	14	2488	706	682	1493	376	1044	1293	1549	315	7591	4068	2798	378	3268	9655	1277	4722	381	2871	199	1329	2746	8103	1595	4715	128	705	3439	704	1050	1415	3850	1766	451	5624	2213	1240	761	4810	1366
3472	2852	406	54	83	3977	4062	239	710	3	2744	661	557	1503	310	1427	1631	1978	330	7146	3783	2979	228	3423	11138	1527	7874	441	3285	283	1506	2467	6321	1052	4585	121	911	3791	1078	453	947	3973	1370	368	6913	3000	1338	1036	5337	1405
3473	3839	788	323	333	4693	4330	234	434	56	2710	649	351	1201	279	1414	1569	1307	294	7171	3543	2405	145	3442	13379	1241	7093	395	3813	226	2121	3121	6956	1154	3969	148	1085	3797	1201	302	965	4542	1105	261	5953	4370	1247	1134	4894	1701
3474	3238	767	795	539	4679	2830	378	489	149	2014	697	555	906	395	861	1871	703	253	6883	3130	2017	89	4391	19284	2692	5337	173	2980	245	2773	3824	8026	1883	2578	206	1051	3400	718	576	847	4053	1373	342	6212	3831	840	625	4283	2824
3475	3117	827	1073	415	3517	2349	461	665	156	1949	684	922	564	417	794	2520	692	210	6958	3363	1689	66	5890	14063	2786	3788	14	2079	316	3894	4502	9181	2525	3468	354	1012	4101	481	950	645	4189	1436	486	7169	2887	431	329	3247	1897
3476	3411	1155	797	180	3383	2763	567	584	243	1836	553	830	659	215	934	2149	739	234	7211	3297	1642	261	5304	16934	1700	4095	33	2151	210	3814	5381	10278	2825	5719	582	883	5895	498	1085	1116	5441	1362	741	8475	2753	65	563	2543	2508
3477	3808	1266	624	97	3866	2694	672	583	305	2109	578	725	901	168	1179	1626	1027	246	6966	2203	2110	715	5521	22558	2201	6703	159	3042	231	4028	5130	8498	2755	5612	575	757	6681	362	988	1601	6625	1335	978	9751	6705	7	1104	3098	1728
3478	3453	1298	602	61	3092	2706	760	842	261	2919	581	786	754	321	1767	1535	1508	126	7005	1817	2267	1027	5142	10504	3256	5296	286	4367	445	4879	4537	7439	2050	5123	474	849	6604	289	829	1186	7323	1413	716	9518	4976	43	1366	4081	1960
3479	2456	1163	469	41	2140	3023	623	915	173	3104	401	574	522	555	1803	1364	1354	91	6737	2595	2176	694	5229	12336	4938	5737	343	7293	550	4388	3836	7429	1942	5713	428	829	5714	225	862	1246	6327	1638	679	9452	5081	153	930	3925	2562
3480	2304	700	490	129	1854	2776	414	867	125	3089	295	346	431	827	1296	1315	1062	318	5040	3702	2066	415	5279	10997	11844	5994	694	9423	449	3249	2962	5683	2347	5421	382	539	4014	116	998	2034	3569	1620	890	8587	3547	271	819	2613	2378
3481	2842	484	701	622	1825	2862	387	659	138	3228	227	460	510	911	975	1167	898	450	4860	5028	1824	364	4061	9237	15783	5194	895	11153	290	2118	3222	4652	2084	4750	361	602	3992	91	1188	1853	3098	1194	991	6770	3733	360	1059	1691	3509
3482	2993	336	1266	1420	1781	3866	582	326	251	2715	314	773	700	954	1075	819	601	317	6289	8304	2211	397	3210	12045	6868	3737	629	11599	363	1563	2523	5386	1832	4151	330	1002	4594	188	1510	1507	3219	1106	876	6717	3829	355	997	1943	3011
3483	2500	380	1706	1272	1972	3936	612	239	275	2247	880	1031	719	905	930	881	461	116	6330	11223	3011	773	3469	12537	5706	4420	174	11064	527	1665	1686	5492	1813	3697	216	938	3629	312	1846	1430	3670	1001	791	7674	7662	377	957	2205	781
3484	1518	540	1405	651	2602	3536	307	537	266	1864	1206	1069	586	587	611	880	519	252	6390	11710	2879	1282	3289	12075	4188	4017	179	7490	510	1594	1392	6142	1379	4569	140	696	2668	429	1762	930	3568	1109	964	6885	4749	323	1176	1752	1011
3485	908	534	558	353	3306	2675	231	933	181	1500	941	731	448	323	561	546	646	578	6068	8795	2687	948	3230	9710	2329	3080	422	5715	418	1524	1878	7979	1176	5707	118	624	2177	509	1790	612	2174	1115	1186	6019	3723	135	1039	1706	1530
3486	931	570	381	448	3063	2551	469	1098	92	1669	396	487	664	137	554	646	729	639	6748	4611	1963	386	3801	11459	3017	3600	486	4684	489	1830	3013	7610	1239	4703	127	460	1716	446	1628	995	1714	951	1031	5705	5765	70	760	2123	2896
3487	886	679	545	523	2866	2400	638	1147	90	2135	125	372	880	30	412	1021	704	353	8076	3960	1863	173	3619	7926	2241	6578	225	3737	501	1776	3923	6434	1176	3640	207	280	1795	494	1018	1233	2083	845	862	5199	3521	108	739	2094	2340
3488	715	567	552	395	2637	2123	694	1040	238	2294	122	278	595	0	359	1291	550	123	7141	4337	2093	225	3138	9590	1300	8281	64	4963	379	1188	2936	6127	1842	3277	311	438	2304	609	1010	1175	1646	896	674	5963	3608	196	902	2138	1467
3489	1079	491	407	193	2506	2467	731	857	289	2851	180	254	689	84	305	1667	467	212	6058	3168	1717	363	2980	12863	1087	7051	17	5898	240	1116	2036	5665	2646	2683	279	731	2155	661	1267	1089	1068	1106	458	8605	2691	348	893	2366	2097
3490	1702	489	445	200	2227	3023	832	506	152	3533	221	195	2357	420	289	1593	304	303	6206	2478	1477	515	2621	14930	3908	6725	39	4809	197	1055	1832	5860	2459	2880	193	737	2162	859	929	1189	1136	1457	452	8621	3427	401	725	2117	3230
3491	1476	554	626	227	1670	3051	832	294	11	2868	317	114	3165	784	406	730	184	261	6946	3640	1601	386	2187	10869	2320	7127	140	5345	210	712	2220	5585	2500	4288	119	471	2691	980	750	1466	1478	1316	513	6840	5604	284	954	1921	3687
3492	930	440	784	300	1528	3255	1023	436	0	2394	531	207	2255	1103	643	627	322	258	8731	4848	1634	267	2141	12492	1839	5335	214	6256	275	975	2141	5602	2561	5049	170	380	4219	618	771	1267	1812	1012	433	5332	5329	367	1298	1950	4575
3493	898	373	1077	673	1664	3289	1191	891	0	3063	689	567	927	1017	666	1658	583	389	11235	5674	1787	350	2517	13259	1533	5244	181	6534	234	1735	2104	5214	1563	4937	354	444	4807	366	843	880	1902	855	661	4508	3860	579	1248	1743	3153
3494	1406	524	944	1012	1481	2851	833	1230	0	3457	847	751	469	835	501	2157	681	547	10421	5677	1617	343	3203	10562	1394	4050	166	4890	180	1542	2375	5650	1047	4041	396	539	4753	339	960	886	1249	750	986	5080	2948	574	842	1560	1874
3495	1717	663	510	709	1495	3663	598	1308	0	3331	1008	669	557	736	691	1781	797	641	9226	4058	1625	273	3728	12903	1319	3938	163	3930	322	823	2153	6528	1382	3152	174	523	4258	439	1145	1296	889	748	925	5793	3120	463	603	1858	3746
3496	1586	674	239	419	1693	5807	554	1089	0	3419	831	742	919	698	864	1115	1031	590	8171	3589	1631	211	3439	18001	1626	6775	80	4180	596	344	1752	7258	1830	4199	157	395	3084	529	1121	1502	1049	942	430	6548	2642	507	1084	2568	2724
3497	1526	569	577	527	1695	7291	810	613	16	3296	605	1278	929	622	999	548	1202	388	6163	4819	1843	172	3823	20287	3027	13046	30	3996	708	342	1365	9492	2076	5501	462	420	2738	429	761	1206	983	873	261	5822	3748	844	1862	3080	4139
3498	1947	468	925	545	1850	10721	1004	420	51	3081	446	1143	879	651	1097	289	755	272	6403	9315	2284	522	5351	20139	1744	14514	4	3979	511	563	1166	13084	2010	6773	701	449	3141	234	588	1165	987	802	250	5226	3017	1043	1826	3039	3347
3499	1984	510	798	407	1632	19692	929	468	83	2537	387	576	1051	829	1114	249	271	152	7745	12217	2186	1023	7617	19796	1489	16518	4	4264	178	751	1318	13698	1474	6250	825	405	3133	208	767	1178	1400	1045	310	4546	2437	706	1242	2547	1572
3500	1229	457	467	292	1380	29118	499	876	68	2486	437	334	1997	533	800	487	59	74	7146	12966	2259	762	7020	15917	1179	14872	29	4942	182	830	1683	12974	1105	6339	756	459	3045	222	1001	979	1339	1627	638	4158	3451	230	714	2819	1795
3501	737	183	681	342	1729	37199	109	1150	55	2538	572	380	2995	294	375	617	70	49	7813	11766	2406	387	5809	17884	635	8486	60	4465	400	969	1701	10242	994	6834	579	404	2649	453	1114	1141	984	1524	1039	5589	5102	154	738	3429	2851
3502	570	140	915	227	2381	37615	446	1128	67	2886	618	366	3897	763	272	612	292	251	8979	7792	1832	454	4881	12442	991	5814	110	4281	498	1011	1596	8752	1031	5415	301	348	2852	905	1101	1470	810	1575	883	7443	4631	201	1073	3057	4963
3503	629	250	900	103	2538	35240	1408	919	77	3141	971	383	4194	1583	424	553	480	559	9664	5353	1366	551	3202	13384	1357	4979	161	3971	398	737	1536	7266	1373	4263	143	407	2859	981	1015	1362	839	2196	537	6677	2472	280	1230	2591	8918
3504	751	365	514	62	2345	25034	2168	836	61	2648	1413	458	2660	2376	792	498	341	483	7893	4695	1371	576	2638	15137	2382	5363	219	4087	180	668	1259	6636	1632	4534	68	548	2779	766	1339	1239	1037	1905	264	6073	1662	355	1438	2340	8760
3505	603	593	331	71	2985	16580	1817	1088	28	2632	1027	484	1410	3085	1031	622	224	264	7793	3675	1231	539	2778	9842	1023	3006	215	3518	40	698	1179	6683	1837	4779	231	658	2623	497	1973	926	1494	1276	348	7177	2819	576	1429	2666	8361
3506	329	731	685	155	3415	11042	1479	1186	2	2838	617	443	1227	2594	1414	734	187	163	8249	2786	1038	384	2436	11008	767	3764	144	2871	67	608	1211	6138	1599	5414	464	553	1802	390	2185	1122	2647	1448	939	9032	3041	1094	1605	3085	8416
3507	441	741	969	280	2382	8064	1184	724	0	2314	561	692	1468	1738	1613	526	214	156	6629	2011	1230	386	2286	7702	906	6666	112	2017	87	457	1613	6334	1383	6198	491	490	1202	417	1351	1811	3551	2136	1484	11369	4247	1136	2036	4577	5758
3508	634	603	763	227	1660	6760	590	408	0	2361	467	1038	1525	1287	1138	395	414	132	6647	1555	1683	444	2810	8568	577	5582	114	1672	63	320	1714	7167	1223	5198	469	429	1173	563	981	2233	3762	1600	1507	12507	3606	803	1897	7893	5032
3509	643	728	338	116	1449	5042	476	381	3	2705	449	1305	1256	1366	988	411	739	143	8743	2165	1780	683	3120	10542	826	5895	151	1494	36	413	1933	7220	1117	4231	905	315	1018	631	1023	1971	2991	1125	790	16157	3554	465	1570	11012	5248
3510	649	1171	245	93	1499	4264	736	603	27	3001	508	1454	1118	1491	1153	518	1158	277	8724	3059	1493	813	3302	8960	1134	5645	188	1968	101	569	2544	7644	1290	3773	1097	204	892	870	666	1157	1590	1491	412	19423	4519	215	1395	16296	5708
3511	897	1233	357	228	1281	5647	997	652	73	2580	385	1133	1016	1124	1345	481	1209	399	8881	3773	1668	722	2872	9350	1390	4211	122	3276	220	584	3135	6943	1598	3863	688	395	1159	1065	525	968	1278	1540	492	24778	4710	144	1589	22770	5317
3512	961	988	482	330	1385	7267	748	625	143	2605	349	908	1233	823	1101	464	1024	413	9602	3102	1581	597	2579	9210	1999	3701	59	4491	204	440	3770	6162	1425	2604	369	765	1573	1014	782	1223	1312	1399	750	30948	4218	158	2046	20779	4436
3513	542	671	521	449	2143	6273	578	964	193	2729	427	743	1331	670	1173	497	609	397	7931	2784	1682	798	2359	4920	2300	4010	152	3151	198	257	4255	5093	1114	1680	733	1149	1284	686	1198	1520	1032	1200	996	26096	3442	204	1791	15775	4845
3514	410	326	360	528	2345	4833	534	1485	153	2291	403	624	1033	763	1591	475	288	631	7869	3355	2374	1035	3295	4806	1764	4707	270	1882	312	260	3528	4662	1043	2282	990	1004	1172	500	1215	1174	1126	1165	1180	19693	3247	294	1416	9176	2712
3515	694	123	366	337	2019	3326	658	1562	41	2294	305	437	460	802	1975	576	121	659	9544	3561	2244	1000	5533	7615	2145	3913	281	1677	303	407	2952	3906	1613	3635	761	743	1374	459	1121	962	1468	1079	951	14213	5769	265	1572	4300	3871
3516	1060	82	555	160	1908	2972	700	988	1	2846	207	472	359	615	1359	772	244	418	11853	3169	1860	838	5630	8759	943	3567	214	2107	176	809	2470	4055	1623	4290	590	625	1839	731	965	1088	1777	1096	707	11178	3990	202	1826	1984	6161
3517	1302	172	635	105	2662	2881	829	748	2	2809	279	585	558	532	868	1086	996	157	10288	2705	1711	514	4344	6174	1387	5205	204	1860	170	1169	2325	5269	1256	3764	365	523	2234	921	784	1209	1733	954	541	7713	3907	216	1324	1848	7507
3518	1250	250	338	77	2586	2954	1058	1209	28	2576	396	885	888	538	660	1034	2188	158	8501	3143	1943	279	2935	4616	1497	5423	190	1599	529	936	1532	7426	1202	4433	115	390	2547	594	1161	1587	2046	843	660	6786	4093	263	777	1952	9348
3519	1365	298	158	47	2207	3025	1261	1538	90	2188	445	889	1096	669	738	807	2305	331	6754	3370	1534	251	2861	5475	1614	3663	241	1824	663	443	938	8608	1301	5865	25	317	2202	322	1841	1886	2566	1331	936	7078	2860	180	770	1481	10537
3520	1241	318	152	54	1774	3185	837	1520	180	2363	481	702	957	786	641	536	2125	491	4590	4171	1203	360	2727	9363	1156	3106	330	3119	601	235	771	6781	1545	6841	28	786	1373	306	2920	1880	2205	1523	1203	5667	2635	51	1176	1459	8774
3521	1145	296	133	60	1536	4234	550	1518	275	2599	438	700	747	899	495	422	1769	456	4649	5211	1099	438	2777	12041	1154	4239	436	3243	513	330	1220	6864	1863	6696	73	1190	1454	551	3546	1099	1749	1227	1615	4991	3220	88	1601	2275	8223
3522	1308	175	123	55	1482	4943	466	2053	220	2867	415	934	701	798	533	571	1306	197	5372	4297	1538	399	2753	10781	2454	3691	445	2400	552	486	1966	7280	2117	4601	174	1016	2054	764	3743	666	1456	647	2261	4825	4192	184	1524	3436	11089
3523	1356	191	160	81	2061	4895	548	2284	158	2256	410	824	710	486	1405	631	626	81	6759	3402	3073	415	2073	9647	2090	4150	314	1710	659	527	2743	7248	1613	3618	384	530	2956	756	3122	599	1603	566	2533	5414	3331	218	1753	2986	16764
3524	1207	608	265	155	2455	3519	586	2097	160	1405	514	605	627	522	2262	764	378	94	6964	3208	4164	542	1789	10662	911	5046	135	1991	646	694	2989	6387	1407	3677	560	323	2960	682	2571	730	1374	646	2623	5094	2953	126	2011	2322	33851
3525	983	1123	281	195	2365	3033	660	1538	195	928	591	656	579	714	2424	1061	301	75	7799	3853	4059	755	2080	13549	1212	4324	169	2013	489	1003	2166	6748	1576	4972	538	277	2849	765	1964	685	1196	974	2447	5412	2886	225	1861	2691	61873
3526	1299	1328	335	100	1784	3388	563	1355	265	1455	618	862	683	771	1676	1365	426	52	9290	3699	2563	799	2800	9860	553	5609	309	2215	224	1306	1760	6433	1901	5193	286	286	2890	1079	1698	693	1174	1083	1353	5458	3546	531	982	3227	96679
3527	1702	1009	445	28	1971	3383	434	1248	326	2788	732	1118	1083	491	807	1102	493	98	8248	3436	2012	504	2701	7107	447	6143	304	2284	169	1042	1697	6026	1728	4958	193	272	3397	1029	1397	780	1147	1169	688	5567	3152	609	686	3219	120200
3528	1697	588	875	72	2466	3115	583	1324	237	3270	723	1112	1391	296	410	628	363	134	7208	2867	1954	405	3062	6691	693	4777	211	2562	311	780	1852	5271	1613	4233	178	364	3047	757	1270	1190	1286	1297	439	5519	2479	533	835	2494	113333
3529	1125	291	1116	159	2945	2511	737	1521	175	3243	823	1120	1229	256	493	630	206	187	6518	2674	1743	507	3650	9746	392	3123	139	2821	431	739	1514	5942	1348	4400	133	508	2393	483	1233	1644	1382	1492	464	6569	2922	528	1200	2116	72660
3530	517	157	1132	170	2557	2404	746	2022	149	2845	793	971	656	393	922	1459	182	256	7386	2580	1733	523	3957	8347	542	3027	185	2840	488	832	1347	6589	1218	4219	205	505	1748	494	1691	1969	1305	1139	533	6854	1964	650	1205	2202	32855
3531	586	104	830	183	2337	2332	700	2684	146	2706	631	767	625	464	1115	2094	187	265	7189	2816	1869	280	2832	11746	1545	3378	186	2254	466	1088	1221	7054	1252	4225	461	314	1983	598	2096	1906	1067	931	782	6828	2260	582	1126	2874	12570
3532	846	222	585	234	2032	1959	1046	2312	132	2165	362	517	710	483	952	1385	243	202	7804	2890	2125	114	2997	11168	1793	3603	130	2096	369	1391	1106	5999	1444	4245	571	330	2077	939	2322	1189	1415	1208	976	6228	3235	479	1071	3539	12877
3533	1115	398	324	308	2057	1738	1366	1728	126	2296	580	646	624	584	537	748	457	171	9272	3165	1649	76	4917	7969	1901	2538	90	2281	160	1732	791	5826	1506	4765	497	624	2002	985	1874	868	2107	2186	892	6681	2974	360	1323	3883	9761
3534	1056	461	234	251	1952	2494	1619	1476	86	2606	1074	1095	582	820	615	752	854	157	8668	3057	1158	162	5269	8389	628	2633	100	1542	90	1447	1145	5864	1198	3901	413	972	2255	821	1741	865	2072	2829	398	6327	4807	330	1305	2931	7718
3535	1257	442	174	220	1848	3470	1634	1961	49	2763	1358	1103	712	770	1011	875	983	154	8253	3569	1065	217	4695	8452	1621	4269	49	1017	92	1035	1824	6861	1274	3640	625	1311	2896	603	2009	1035	1902	3002	150	5485	2445	488	1378	2124	9115
3536	1616	492	202	224	1385	3352	1557	2341	70	2060	1580	893	617	642	1655	641	939	266	8667	4395	1533	178	4259	8715	2247	5371	20	1325	70	696	2524	7534	2022	4577	825	1584	2915	612	2547	912	1889	2644	217	3967	2875	486	1497	1612	10929
3537	1933	468	455	261	1197	3583	1048	3039	73	1847	1509	633	648	695	1697	568	833	388	10325	5355	1790	135	5869	8647	1911	3823	39	2176	79	829	2323	9646	3653	6356	927	1922	3242	580	2274	847	1934	2297	447	4123	3981	290	2027	1721	7516
3538	1448	495	695	192	1342	3809	734	3751	49	2450	1192	616	1001	854	1475	731	884	259	9396	4699	1828	198	7444	8946	690	6871	47	2266	289	1266	2161	12127	4527	6348	852	1518	3846	531	1904	1154	1304	1834	581	4946	6473	125	2262	1985	6269
3539	1001	482	579	117	2097	3809	564	3997	13	3467	777	609	1921	1162	984	1058	993	93	8709	4206	1810	209	9339	9165	974	5367	23	2316	629	1539	2247	16479	5466	6480	1150	976	4212	575	1449	1606	848	1657	585	6409	3578	112	2772	2146	8185
3540	693	426	402	68	3041	3304	399	3077	2	3279	690	603	2549	1360	605	1058	1121	22	8565	4061	2527	199	10889	8178	699	3283	2	2524	1108	1187	2819	18550	5980	6172	1544	562	3229	878	1169	1926	726	1366	417	6591	2360	69	2896	1946	11371
3541	692	283	493	121	3861	3393	408	3386	37	2924	660	503	2241	1544	808	1262	1054	20	9778	4309	3184	170	12648	5362	539	2180	0	2358	1052	616	2551	19573	6155	6242	1898	594	2498	1367	1146	1769	839	914	293	7244	1853	160	2704	2024	15014
3542	748	285	1014	220	3074	2694	867	4102	94	2807	690	514	897	1261	981	1697	989	57	10408	3755	3457	119	10631	9308	1286	3841	32	1974	717	388	2063	16820	4761	5699	1799	611	1970	1443	1272	1803	905	697	332	7504	3174	403	1657	2393	20705
3543	848	354	1656	260	2351	1981	1354	3554	85	2978	573	644	457	1105	999	1739	890	132	12376	3780	2732	31	8868	10624	2520	5778	174	1641	286	424	1719	13010	4403	5242	1679	583	1583	1009	1126	1810	1147	805	531	7550	3115	673	1126	3065	22338
3544	889	543	1898	186	1817	1609	1262	2189	44	2599	592	868	629	1018	1101	1233	898	199	13116	4248	1940	42	8272	6747	1380	2853	294	2200	129	441	2150	11996	4360	3907	1278	571	1425	539	1077	1786	1273	1520	656	6257	2575	940	1127	3228	24845
3545	827	677	1040	88	1545	1954	776	1215	63	2693	608	815	628	1125	1642	516	819	189	12949	4954	1597	112	9047	9848	899	2196	329	2875	97	718	2563	11453	4180	3501	882	620	1400	276	1172	1420	1257	2416	680	5676	5872	1359	1832	3011	19476
3546	545	927	401	48	1384	1924	527	1610	196	3240	606	517	468	1405	2160	356	899	116	9392	4086	2288	209	7448	13125	2238	1884	381	2998	67	954	2983	11965	4360	3810	574	649	1945	310	1163	1124	1259	2950	453	5178	7206	1268	2170	2238	13211
3547	650	1264	331	42	1136	1793	465	2096	283	4070	504	436	393	1184	1522	371	1015	41	8392	3339	2800	455	6367	12351	2211	3166	379	2777	17	965	2933	12196	3911	4480	422	494	2355	361	915	1028	1472	2259	339	6016	4027	942	2110	1917	10605
3548	1107	1553	547	21	1177	1776	625	2373	265	3795	468	531	701	786	776	540	950	57	10357	2842	2870	785	6136	10226	2350	3448	347	2017	1	853	2719	13215	3603	4960	325	478	2689	386	734	1422	1515	1880	263	6566	2642	726	1547	1611	7582
3549	1509	1138	854	1	1296	2376	718	1753	216	3864	420	521	1141	401	416	827	993	290	14504	2926	2174	772	6314	9037	1801	3088	361	1652	22	956	2157	11132	2970	5593	548	616	2476	409	882	1784	1552	1648	313	6848	2890	771	953	1356	8751
3550	1202	692	1066	13	1445	2840	694	1468	222	4486	470	326	1512	355	673	1192	1058	709	13222	2952	2252	459	6500	9170	1568	1612	400	1607	94	1060	2319	8685	2477	4736	775	805	2694	520	863	2609	1710	1211	550	5700	3798	716	646	1234	3537
3551	973	387	1409	46	1243	2938	1025	1187	316	5989	474	363	1474	387	1090	1215	1065	930	10860	4079	2358	303	5129	7932	2522	2187	342	1815	220	1405	2618	7212	1819	4100	832	698	2681	586	747	3515	2200	1000	962	4177	2792	715	593	1710	3764
3552	926	257	1527	93	1200	2653	1512	939	385	7872	525	644	1408	476	1068	959	918	531	9394	5418	2594	410	4544	6412	1597	3179	133	2314	391	1450	2637	7114	1921	3443	631	515	2466	657	610	3631	2370	1339	1180	3488	2194	719	851	2243	4181
3553	1212	235	1215	118	1505	3213	1593	855	480	6877	645	847	1297	642	970	745	1075	173	9911	6319	2369	392	3946	6964	817	2700	44	2327	547	1045	2627	6847	2403	2592	441	306	2756	656	611	2891	1986	1838	994	3296	2266	750	1119	2345	3745
3554	1427	243	505	92	2282	3479	1223	1230	486	5666	694	813	1169	955	874	945	1115	105	8804	7616	2498	261	3556	5615	1410	2322	43	2388	605	525	2249	4933	2689	2532	352	187	2697	838	972	2085	1577	1825	764	3607	1960	1337	1223	2044	4133
3555	1536	279	332	48	2745	3069	889	1463	796	4810	424	724	1228	833	875	1113	1009	211	8516	7658	2813	111	2857	6449	1844	1953	79	2191	458	673	2012	4679	2022	3037	274	220	2598	970	1129	2660	1361	1541	625	3760	1894	1642	1119	1338	2053
3556	1372	293	460	47	1755	2085	1012	1439	1240	5002	441	1010	1235	656	1188	950	1278	257	10080	7802	3314	34	2718	13100	3224	1930	85	1838	264	1028	1656	4716	1771	4143	315	232	2375	883	1174	3058	1314	1090	693	4636	3954	1334	1449	1140	3731
3557	1376	564	472	60	1056	2094	1112	1421	1271	4614	913	1322	1580	646	1520	724	1819	334	12789	6975	3652	2	2477	10400	2223	2706	129	1464	318	1144	1852	4762	1735	5252	458	242	2535	541	1177	2682	1136	960	619	4720	3535	685	2031	1231	4551
3558	1836	864	422	59	1122	3115	1161	1118	540	4479	1442	1491	2006	747	1892	561	2217	380	15310	6892	2752	0	3134	7906	806	1464	153	1836	411	1218	2253	4401	1532	5916	510	223	3467	464	1378	2350	1183	934	493	4698	4773	632	2290	1535	7097
3559	1752	885	460	60	1453	3170	872	848	98	3870	1333	1316	2001	760	1909	808	1991	348	12783	6387	2353	20	3943	9066	1178	2310	161	2881	443	1208	2501	5351	1842	4437	434	236	3435	460	1337	2143	1423	962	518	4416	4759	797	2394	1683	5095
3560	1375	539	511	153	1691	2899	438	679	51	3367	1047	1159	1648	639	1610	1003	1519	246	12004	6300	2355	118	4414	9365	1073	2557	319	4495	445	1344	2229	6129	2325	3597	279	511	3264	433	1513	2206	1718	1119	753	4584	2188	1022	1952	1772	4674
3561	950	321	654	300	1516	2942	268	826	156	3339	770	1538	1088	616	1744	1025	1398	159	13062	5548	2470	211	4102	11178	1166	4355	497	6251	438	1231	2424	6769	2734	3891	449	832	2923	455	1559	2016	1744	1484	949	5557	2382	1021	2103	1686	5021
3562	1070	495	1054	320	1641	2924	362	1258	336	2750	712	1591	1239	573	2237	1008	1549	137	16842	5455	2023	236	3587	11382	1084	3718	526	7642	353	1188	3604	8736	2493	4795	726	1219	2599	568	1474	2386	1838	1900	946	5074	4632	1357	2917	1775	2372
3563	1751	736	1711	194	1758	1827	632	2216	360	2966	682	1337	1523	595	2971	1501	1928	316	17780	6782	2239	188	3608	12072	855	2954	377	8987	390	1238	3892	8703	2234	6221	837	1734	2457	880	1997	3585	1995	1948	1074	4356	4786	2257	3738	1975	4855
3564	2377	1047	1746	51	1644	1257	885	3000	403	3666	713	900	1379	682	3268	2050	2115	572	18088	6584	3427	141	3560	9829	769	2303	267	11913	587	1351	4243	7551	2069	5593	545	2049	2238	1089	2867	5610	2286	1892	1253	3768	7734	2991	4058	1444	7291
3565	2181	1312	1617	13	1394	1233	1194	2934	583	4571	688	885	1129	874	3337	1899	2098	679	16343	6292	4698	350	4139	7261	2036	3628	583	12087	688	1325	4734	5792	3223	4818	504	1769	2573	1115	3351	7647	2146	2490	1375	3585	6255	2432	3321	1139	7951
3566	1550	1234	1388	0	1026	1079	1352	2713	785	4438	742	1183	1096	901	3231	1312	2222	417	13852	5902	5696	985	4223	10601	2460	4139	924	10491	604	1496	4736	5038	4091	4299	729	1219	2980	1359	2673	9429	1625	2889	1145	3635	5212	1554	3060	1509	6268
3567	1443	1218	1306	22	1008	887	1418	2301	570	5426	953	1366	1292	643	3133	765	1911	343	12561	5625	4756	1446	3706	7961	2885	4946	911	7403	349	2190	4348	5176	3319	4319	986	885	3256	1654	1664	11317	1171	3202	963	3685	4494	1809	2570	2136	4646
3568	1897	1498	1311	156	1236	720	1216	1862	323	6300	987	1697	1578	396	2641	1200	2287	485	10183	6386	4002	1242	3565	7739	2472	4067	702	5162	313	2291	3380	5846	1927	5014	1035	946	3636	2233	1528	10262	674	3456	1388	5249	2822	2527	1867	2040	2795
3569	2843	1977	1054	357	1759	753	1133	1142	175	6509	1043	1949	2058	365	2544	1650	2728	616	11031	6789	3323	546	3134	12558	3082	2359	737	4368	438	1934	3282	5577	1713	5058	732	996	3208	2397	1979	9317	628	3561	1709	6336	3702	3780	1714	2057	1979
3570	3530	1952	1090	454	2468	1190	1054	979	349	7028	1056	1933	2811	450	2264	1716	2525	638	11902	8552	3457	417	3226	11964	4661	2912	889	4729	677	1260	3607	6073	2910	4639	578	1095	2760	2086	2356	8124	852	3509	1759	6001	3122	4843	1735	2216	2466
3571	3552	1583	1424	441	2326	2270	1138	1636	817	6402	945	2037	2849	416	1776	1806	2205	677	10817	10441	4282	689	3443	6346	6703	3187	539	4598	801	795	3852	7119	3751	3617	516	1381	2435	1914	2055	7072	969	3867	1532	6261	3098	4618	2344	2105	3019
3572	3396	1541	1722	350	2202	3067	1378	2411	1208	5636	942	1967	2775	466	1551	1792	1982	671	11155	12363	4011	895	3588	8084	4961	2066	217	4992	1030	758	3975	7704	3911	3625	435	1319	3090	1686	1581	6514	995	3866	1322	6894	5017	3538	2911	2063	2358
3573	2803	1313	2094	266	2330	2072	1782	3430	1118	4353	1201	2405	2420	758	2173	1971	2003	928	11648	16010	3577	892	3814	9391	4515	3082	66	4739	1198	753	3211	7391	3751	5526	685	1243	4822	1360	1609	6067	1116	3752	1415	8210	5060	1834	2713	2061	2883
3574	2728	1112	1948	239	2446	1374	1785	3721	692	3715	1936	2697	2647	675	3207	1977	1948	1249	12792	18221	3367	651	3178	12624	2985	5586	118	3894	1292	842	3447	4937	2903	5923	1066	1354	5055	870	2069	4385	1429	3174	1453	8322	8203	1019	2454	2303	2088
3575	2463	747	1619	311	2465	1767	1790	3118	503	4136	2462	2814	3673	616	4136	1767	2110	1407	12623	25404	3910	666	2881	11451	1969	4756	209	3130	1349	882	4259	4203	3016	6075	1583	1469	5063	778	2176	3507	1623	2870	1455	7428	9639	756	2839	2317	1822
3576	1849	641	1941	254	3486	2198	1632	2626	655	5041	2587	3206	4890	878	4357	1564	2717	1290	12874	36160	5397	631	3185	8878	1111	3740	234	3154	970	724	4899	4564	3739	6271	1691	1429	5124	1516	2266	3400	1497	3273	1104	6701	11728	996	4007	2428	2713
3577	1613	1244	3766	95	4395	2321	1467	3367	983	4349	2084	4083	4624	1302	5145	1841	4245	830	13990	45450	5603	408	4177	6955	1904	4455	349	2877	709	785	5550	5580	4130	6209	1520	1776	5203	2140	2300	4457	1329	3513	802	5423	20001	1538	5150	2623	1844
3578	1663	2324	5170	37	4924	2127	1512	3910	955	4370	2454	3607	4720	1409	6731	1830	5101	649	12210	47965	6555	394	5414	12809	2845	4577	451	3632	824	1417	5419	7043	4211	5511	1722	2241	5533	2623	2457	6637	1000	3953	1035	5218	27029	1678	6427	2734	2374
3579	2469	3604	4696	48	4708	2409	1950	4609	616	5561	2944	2966	4699	1539	7541	1866	5051	808	11959	46016	8773	567	4932	22145	1790	4595	388	3982	1127	2321	6358	10767	4595	6716	2337	2894	7109	2899	3312	6849	1040	3997	1630	5257	21336	1562	7207	2518	5057
3580	3584	4177	2954	33	4997	2316	2775	5119	519	6477	2761	2636	4447	1784	10907	2241	4447	994	12926	32324	10703	630	5418	23601	1316	6318	302	3633	1329	2565	7221	13380	3926	9681	1901	3237	7827	2958	3562	6805	1341	3842	1573	5191	14961	1099	7127	2963	5036
3581	4058	3612	5927	154	6667	1794	3204	5285	590	6491	2725	3771	6456	2364	23261	2978	4761	1483	15505	23189	11692	610	6775	24538	2078	4268	379	3668	1812	1952	7654	15437	3433	14547	1381	3450	8049	3015	4223	8275	1710	4660	1454	5795	10662	892	6508	3674	3254
3582	4318	3160	15111	527	9433	1496	5033	5696	504	4667	3021	7841	12809	2521	50592	3456	7207	4347	23930	16845	12088	850	7789	21679	1605	3890	672	3997	1982	1487	9981	14300	3315	17989	1614	4930	7263	2960	6059	15335	1939	7848	1443	5902	8711	1754	8867	4475	2692
3583	4424	4353	29993	740	18458	1466	9119	5305	310	4038	5224	19641	27143	2261	82079	3244	14760	10261	30121	13100	20256	1373	8559	23327	1470	2888	2117	3740	2243	1267	15277	11394	5249	17514	2993	9796	6239	3678	9495	32227	1457	13762	1910	6410	4160	2862	14338	6007	4471
3584	5457	9112	46838	680	33824	1592	14695	8240	520	4673	12038	35476	46875	3175	98903	6852	25661	18434	34370	12367	39400	1590	7472	15265	2163	2989	5065	2640	3179	1338	32353	9654	11314	15186	6929	14407	5412	6407	14978	64333	1461	26137	4590	6670	3701	4157	25992	5956	5434
3585	7099	18979	46658	438	49091	2099	18203	19352	744	6597	26190	52975	64993	5299	91567	17294	41761	23471	31712	10003	72418	1713	7103	13472	2576	4225	7689	2553	5196	1974	62732	8526	17574	11545	11384	19435	4905	13397	24841	83425	2024	40315	9141	7637	7210	6704	45520	6148	2800
3586	11940	32952	40462	594	55014	3494	18782	40364	739	8808	45687	67811	71678	9096	72570	32088	54567	22328	24371	9724	113914	1799	6318	14787	2088	2949	10001	2488	9156	4173	94895	9193	24139	10701	15066	22613	3647	24505	28059	90520	2914	46119	14469	10478	6249	12993	76383	5822	2877
3587	27538	45505	28529	807	52210	5290	12681	58631	681	9723	65735	73341	61669	13839	39047	42134	57825	17033	18967	10655	153613	2121	5057	11939	2071	2265	8588	2274	13519	9294	111720	9176	30792	9238	14239	22141	3198	38308	26665	75341	4369	38603	17378	13723	5880	20867	81884	5199	2715
3588	43721	53595	15175	854	33845	4491	8633	65671	1338	6868	57526	63667	43358	17594	20148	44623	50251	11697	14780	10477	129986	2565	3919	12224	1329	3479	6768	2227	19152	12459	115989	8176	33792	7252	10165	17427	3427	39374	20227	48077	6420	25691	17069	11442	9548	28231	68988	4774	1423
3589	57555	40890	6368	638	21601	3243	7246	45738	3181	4750	41643	45122	19866	16877	10660	30818	38939	5655	14796	8108	90985	3001	3977	12050	780	4153	4424	2107	21455	12864	84914	6825	28653	6624	6306	10882	4108	35324	13446	25348	6159	12290	13797	8984	5674	24537	42198	6192	1020
3590	61872	26571	3626	466	14176	2578	9243	29342	6056	4008	25717	23189	10419	12760	9716	19902	21083	3104	14770	6570	50484	2520	3528	15641	331	1856	2811	2302	18360	10047	57765	5165	20394	6911	4776	6151	4540	26483	8639	15243	4582	8314	9691	8026	4020	18894	21610	7268	1638
3591	54012	14199	3898	392	10916	2434	12293	17437	6450	4321	16028	15644	7533	6378	11938	12085	12760	3020	14577	5886	24563	2134	3416	11198	788	1640	1554	2800	11896	6561	34811	4027	14535	5810	3606	3485	4327	17698	6433	10516	2689	9019	4806	7836	6433	11533	12240	8522	2854
3592	38583	7918	4200	333	10583	2196	14461	12438	5746	5035	12729	12972	6242	3893	12677	7755	9354	3967	14045	6827	14919	1638	3278	8773	892	2618	1089	3692	6447	4557	23287	4252	17453	4898	3025	3526	3292	12314	6848	10776	1679	11599	3354	7519	2863	5729	8366	8919	3752
3593	24584	5736	4539	253	11968	2122	15473	14085	4455	6039	10323	11140	5316	3077	10267	6033	7643	4515	14721	7496	15639	1336	3045	11398	1821	3586	994	3570	2994	4024	21145	6059	20372	4078	2215	3991	3447	7239	7263	12273	2296	14159	3161	7783	3806	3264	6175	7823	2450
3594	13453	6116	3888	367	13943	1961	15302	20471	2954	5856	9307	8724	5999	3094	8043	6427	6431	4670	13797	7196	15178	1412	2945	9608	2158	3466	942	2673	2574	2845	22955	6505	20601	3501	1660	4495	4115	5666	7449	12093	2706	14123	3209	6495	5195	2725	6884	5975	1927
3595	9543	6691	2771	699	11087	2028	9636	20768	1456	5958	7471	7082	5838	3392	6246	6556	5858	5279	14386	6331	14661	1541	3855	11249	2237	3450	921	2185	2421	1790	19177	5491	18560	3482	1956	5273	4465	5276	6420	10674	2677	12146	3439	6190	3938	3719	7634	4957	3120
3596	8936	6634	2995	808	8539	1814	5390	18950	403	5408	6325	6765	5405	4093	5941	5887	5822	4755	13372	6050	13352	1109	3705	10006	2288	3943	968	2430	2086	1300	16259	4799	16275	4086	2713	6324	4225	4745	5358	9752	2205	7974	4273	6474	3716	4714	7855	5468	2234
3597	9620	4805	5146	586	7423	1489	3700	16310	272	4833	5924	5160	5203	3683	5273	4086	4380	3810	11106	5255	12008	837	3020	8957	1077	2644	924	2666	2005	1701	14640	5365	11384	3651	3586	7190	4228	3793	5468	9577	2119	6851	4105	6756	4277	4561	7067	8651	811
3598	10749	3359	5742	325	7177	1379	3513	14279	303	5279	5920	4736	5169	3074	4238	2738	3739	2463	9269	6149	10384	969	2472	11517	1483	2018	914	2892	2422	2324	14101	5207	9977	3265	3297	5675	4687	3314	6176	6410	2732	6790	3612	6916	3757	3676	5611	13801	1367
3599	13237	3074	5356	374	6705	1998	3937	13302	284	6314	4741	5168	4893	2862	3297	2383	3374	1513	9395	7953	10100	1275	2498	12376	1553	2886	771	2847	2416	2859	13549	5346	10642	3499	2726	4707	4013	3440	4887	4388	3826	5865	2698	7938	4676	3357	4987	19728	3948
3600	13124	2826	4327	477	6443	2754	4708	13757	263	5174	4400	5304	4263	3557	2839	2645	3355	1367	8715	8562	8682	1519	2610	18758	1742	2948	567	3030	2357	2690	12611	5140	11776	4053	1998	4142	3392	3041	4122	3598	3441	4369	2071	10987	2869	2879	4175	25772	4828
3601	12696	2364	3303	507	6953	3190	4661	10837	192	4089	4097	4860	3999	3808	2858	2505	3404	1411	9273	7145	8221	1723	2599	19871	1804	3306	324	3257	2171	3188	13436	4952	11584	4067	1335	3505	2930	2776	3668	3230	2845	3649	2292	11590	2639	2371	3421	32522	2941
3602	10603	1726	2276	444	6046	2591	3667	8141	100	3701	3588	3754	3048	2917	2802	2462	3244	1349	10233	5515	7535	1648	2824	17651	2147	2689	372	3556	1704	3433	10169	5277	9822	3900	1111	2975	2418	2663	3186	3299	2785	4388	2667	11703	4666	1961	2807	28388	2250
3603	7799	1914	1465	268	4881	1581	2086	6435	42	3745	3175	2520	2704	1326	1848	2537	2943	1091	11528	5718	6603	1573	3052	24972	2268	3023	595	3385	1150	2848	7202	5700	8700	5092	1318	2419	2288	2725	2570	4241	3346	4481	2318	10452	5208	1691	2884	21031	1580
3604	6178	2889	1259	148	3356	1168	2032	6323	173	3712	3076	1258	2747	903	1780	2895	2363	1134	11791	6048	5661	1308	3545	26480	2022	3186	568	2285	950	1981	6557	5678	6917	5622	1522	1624	2830	2396	2400	5898	3389	4751	1360	8980	6264	1548	3356	12763	1946
3605	5780	3498	1315	220	2631	1467	2583	7199	482	3569	2296	1134	2711	931	2526	2749	2300	964	12032	6833	4827	1061	3806	16233	2958	2850	336	1094	987	1830	8413	6109	6524	5984	1024	1198	3564	1932	2535	6449	2713	4431	1301	7557	5316	1550	3933	8279	3772
3606	6415	2937	1683	283	2884	1464	2734	8078	795	4148	1661	1159	2502	1088	2849	1874	2010	734	9915	6771	4834	975	3970	11513	4533	2573	267	894	1019	2841	9453	5875	6226	5718	739	1341	3839	1414	2670	6249	2619	3673	1380	6881	3327	1939	4540	7083	3584
3607	4882	1755	1904	217	3886	1503	2330	8487	648	4301	1276	1396	2237	1384	2378	1499	1578	658	9830	5446	3895	750	3768	9392	2006	2651	392	1809	862	3369	8679	5885	5745	5155	700	1415	3037	1263	2133	4547	2741	3196	1200	7162	2940	1872	3561	6568	3779
3608	3261	1283	1727	157	5229	1494	1916	6421	436	4808	1247	2248	1922	1732	2077	1713	1195	593	10220	3855	3435	473	2961	9579	1237	4087	489	2465	577	3197	8979	5653	5410	4638	675	1283	2862	1215	1936	2632	2748	3268	1248	6338	3028	1704	2492	7010	3029
3609	2614	1633	1306	329	6558	1522	1614	5870	319	5102	1654	2928	1799	2050	2353	1880	1183	456	10608	2963	3374	280	1686	9435	2120	3439	582	2366	269	2438	9048	6093	5484	4334	665	1734	2928	1416	2184	2220	2404	3313	1559	6427	3480	1685	2078	6260	6077
3610	3179	2296	1305	522	5817	1547	1463	5670	384	4687	2086	2525	1866	1755	2663	1647	1382	413	10932	2992	3815	313	1531	10249	2052	2444	698	2197	89	2138	10056	7051	5660	4453	765	2514	3049	1549	2393	2656	2378	3173	1843	6835	4379	1869	2328	5797	4222
3611	3478	2539	1890	460	5019	1674	1757	4976	477	4292	1662	1866	2121	1651	2651	1664	1780	566	10580	2592	4019	365	1711	13068	2317	1979	616	2403	61	2251	11710	7354	4064	3897	940	2583	3255	1332	2100	3206	2465	2298	1502	6784	4458	1843	2517	5933	2445
3612	4312	2339	2432	156	4295	1941	1640	3817	510	4291	1220	1501	1898	1793	1539	2138	1969	757	10715	2815	3873	410	2137	10246	1692	1580	371	2401	257	2661	13882	6826	3125	4049	1089	2070	3636	1336	1679	3089	2115	1724	1435	6368	3691	1524	2370	6072	3072
3613	5376	1957	2408	93	3701	1626	1211	3190	454	4531	1051	1384	1704	2019	733	2575	2266	1002	10098	3488	4193	509	3377	10261	1129	3312	278	1843	758	2420	14114	6760	2798	3907	1208	1972	3699	1575	1459	3423	1741	1436	1615	6254	2331	1483	2466	5698	3403
3614	6928	1737	3167	230	3375	1278	735	3059	304	3911	1238	914	2375	2005	664	2344	2396	1142	10966	3921	3875	687	4508	10004	678	3583	305	1410	1275	2700	11314	5767	2875	3142	938	1883	3801	1894	1700	4310	1933	1499	1591	6271	2526	1373	3040	4888	2610
3615	7795	2244	5336	391	3176	895	790	3145	206	4516	1404	651	4562	1515	1030	2031	2623	1057	10474	3589	3614	799	4574	11213	1233	2235	635	1471	1451	3063	9795	5240	2649	2346	487	1714	3264	1773	2400	5512	2999	1571	1183	6504	2845	1458	2829	4289	4399
3616	7219	2795	7911	448	3706	808	1278	2874	117	5592	1344	1024	7513	1131	1369	2068	3103	849	9253	2770	3601	562	4110	13189	810	2761	1434	1589	1376	2736	10252	4545	2040	2362	390	1283	3201	1274	4579	7131	3963	1460	791	5435	3852	1886	2553	3026	4395
3617	5525	3999	8745	380	5476	990	1592	3379	59	6739	1338	1481	9840	1869	1579	2887	3275	934	8676	2117	5020	326	3209	14741	893	3257	1940	1603	1151	2051	14490	4427	1739	3252	548	1095	3028	806	8109	8222	4798	1138	813	4958	3316	3109	2375	3269	1666
3618	4007	5536	7391	276	5623	1199	1481	3950	48	9125	1057	1577	7907	3127	1551	3890	3191	917	7901	2225	7247	380	2800	12500	937	2895	1839	2667	946	2560	21394	5220	2344	5450	629	1122	2801	549	11435	7875	5866	1000	1597	4961	2472	4541	2482	3949	1176
3619	3999	6418	5510	378	5019	1278	1578	3426	112	11691	907	1530	5795	3886	1451	4342	3481	564	7067	2468	8283	673	2452	14131	2410	5543	1447	4304	945	4719	27318	5277	3202	6987	654	955	2874	549	11645	6214	6912	1264	2604	5083	5630	4939	2594	3811	1807
3620	6164	5857	4409	481	4325	957	2087	2271	277	12713	900	2070	4051	3897	1568	4551	4493	115	5884	2677	7141	884	2295	21887	2919	2749	1057	4889	1829	7738	27349	4506	3919	8304	531	601	3040	739	8455	4838	8619	1722	3512	4856	4071	4481	2996	3122	1738
3621	7735	4719	2728	424	3882	915	2389	1432	649	12897	864	2733	3191	3845	2345	4795	3986	77	7096	2342	5695	876	2579	22913	1882	3017	543	3537	2677	7994	20704	4538	4072	9376	444	405	2994	927	4619	3208	8433	2100	3523	4776	2525	2859	3411	2687	1078
3622	8074	3652	1766	190	3284	1139	1672	1237	980	10334	580	3545	3202	3402	2602	4503	2888	148	9171	2065	3694	757	3907	11658	2782	1625	167	2027	2415	7229	13146	4849	3657	10779	383	472	2559	1114	2975	2614	7975	1975	2752	4965	2153	2082	3457	3455	3571
3623	6323	2493	1396	52	2596	1507	1169	1588	960	8704	246	3607	3331	2549	2521	3584	1687	389	11245	2565	2899	603	5120	11126	1988	2990	127	2033	1370	5822	8213	5496	3093	12961	374	770	2285	1049	2287	2634	6710	1429	1695	4798	2991	1842	2313	4889	3967
3624	4605	1452	1485	66	1952	1878	1013	1942	634	7672	210	3296	3034	2001	2241	2422	1495	584	12063	3555	2594	345	5278	9509	2476	3360	119	2676	815	4557	6720	5431	2606	15005	388	883	2209	930	2516	3168	5312	896	850	3419	2216	2141	1910	4268	1916
3625	4144	775	1613	163	1501	1813	1300	2429	359	8170	518	2902	2850	2262	2396	2449	1960	496	10901	4181	3200	376	3433	8557	1368	3013	103	3142	872	3587	6895	4667	3111	15216	445	851	2968	889	2747	4145	4091	747	537	3342	2702	2726	1810	3271	2957
3626	3815	899	1815	269	1423	1484	1944	2769	317	8998	1039	2227	2826	1908	2536	2207	2127	211	9129	4033	4159	479	2721	7986	2224	3291	104	3190	914	3138	8723	4120	4606	12363	604	686	3448	781	2647	5145	3521	1260	724	3809	4407	3356	1530	3080	2871
3627	3174	1147	1989	272	2100	1474	3069	2731	386	8339	1442	1406	2836	1751	2077	1809	1767	80	9619	4139	4730	450	2680	6703	1041	2362	137	3085	748	3113	9477	4144	4393	9019	770	844	3397	632	2297	5848	3334	2192	819	3889	4632	3752	1229	3584	3068
3628	3287	1218	1874	181	2655	1359	4153	2434	674	6963	1465	1166	2377	1951	1379	1700	1491	89	9629	3951	4459	312	2764	11046	2108	2246	157	2880	842	3325	8244	4630	3452	5717	1018	1312	3292	803	2153	6181	3720	3017	767	3973	3238	3700	1437	3595	2119
3629	3372	1181	1396	169	3340	1195	4081	2312	836	6589	1287	1323	2552	1909	1359	1709	1676	103	9468	3928	3988	317	2859	12680	2915	3430	161	2672	976	2588	6786	5042	2529	5113	977	1482	3545	1389	2175	7092	3639	2520	634	3953	6692	2504	1758	3224	2760
3630	3425	1091	1041	295	3329	1441	2738	2413	694	8595	1127	1272	3032	1229	2630	1522	2070	122	8632	3579	3016	420	2635	11838	3756	3021	327	2469	988	1766	6310	4856	2167	4808	940	1173	3592	1448	2035	6744	3768	1950	667	3826	5284	2036	1704	3062	1734
3631	3102	940	625	345	2836	1853	1641	2418	415	10113	1025	936	3163	437	5933	1237	1622	232	8667	3043	2651	432	2177	11794	5277	3038	462	2512	796	1101	6213	4557	2363	4800	972	806	3007	1266	1785	7013	3469	1996	704	3842	3708	2130	1467	3279	2273
3632	2650	751	594	313	2442	1709	1436	2230	299	11613	1368	819	2794	363	11854	1028	1140	570	10245	2438	2246	295	2055	12736	3567	4321	558	1981	482	993	5724	4302	3164	4905	1125	647	2274	1100	1613	7556	3266	2501	592	4265	4458	2111	2309	4224	2022
3633	2144	625	1049	352	2613	1396	1222	2530	325	10831	2018	864	2140	766	17226	1007	1037	823	11525	2275	1791	270	2646	12272	3071	3430	703	1632	243	1216	5314	5101	4400	5249	1095	501	2338	1026	1153	7811	3175	2778	428	4837	2920	1694	2972	4024	1663
3634	1696	414	1514	396	2968	1779	906	2743	542	9181	3421	1228	1906	1022	19107	919	1232	668	11390	2767	1977	457	2706	12461	2429	2576	714	1811	221	1195	3846	5749	5153	5980	803	597	2565	784	1089	6886	3204	2845	537	4177	6423	1589	2982	3677	2068
3635	1339	365	1422	300	3217	2118	879	2991	745	8321	5508	1822	2050	770	13137	1215	1222	336	10534	3221	2843	505	2529	9756	2916	2392	521	2690	231	1090	2918	5858	4966	7489	510	1017	2964	544	1307	4847	3226	2975	911	3537	7217	1644	2543	3284	974
3636	1508	460	891	139	2982	1982	1280	3054	973	7679	7503	2394	2298	777	9012	1528	922	325	11334	3562	3872	314	2407	10346	4236	2289	382	3332	148	1076	2637	5618	4310	8580	368	1495	2943	673	1333	3285	3086	2944	1296	3312	6981	1565	2199	2942	1425
3637	2355	559	679	127	2268	1331	1571	3045	1191	6357	8030	2322	2511	1156	6460	1697	644	398	11839	4031	4091	123	2446	11758	7740	2807	488	3130	203	1111	3163	5245	3200	8509	288	1863	2487	1051	1125	2608	2697	2984	1216	3687	8636	1776	1937	2189	2591
3638	2553	675	935	235	2238	1215	1630	3032	1337	5307	6649	1811	2978	1427	4797	1720	614	270	13351	3377	3329	106	2626	10234	8130	3710	494	2548	489	904	3389	4900	3054	6232	516	1963	1891	1568	990	2398	1573	3454	1179	3942	5806	1877	1585	1644	2044
3639	2344	845	1237	216	2547	1410	1727	2932	1177	5005	4541	1227	2828	1296	4055	1479	953	67	14091	3235	2257	224	2655	8785	11928	2221	354	2092	728	794	2986	4666	3588	5556	921	1744	1401	1659	1026	2700	1156	4121	1140	3443	4516	1917	1495	1840	2728
3640	1958	1047	1145	124	3118	1882	2094	3036	820	5221	2896	932	2652	983	3784	957	1237	5	13402	3695	1154	380	2471	6775	18651	1475	231	1769	674	701	2687	5177	4699	5579	1256	1242	1298	1774	1198	3261	1517	5771	1180	3216	5142	1651	1427	2298	1793
3641	1938	1080	738	97	2993	2267	2593	3320	530	4060	2391	740	2448	1049	3020	773	1096	39	12654	3858	894	454	2432	11899	22605	4001	241	1444	491	803	2723	5878	6735	5423	1267	712	1804	1683	1473	2451	2043	7134	1319	4470	6078	1644	1335	2477	2215
3642	2076	868	405	184	2438	1936	2959	3777	437	3309	2912	588	2342	1369	2289	1099	720	107	11949	3612	1235	521	2832	16607	25333	3670	288	1254	409	1245	2728	5601	8144	5158	989	431	2514	1293	1586	1721	2383	8246	1399	5807	8352	1708	1175	2604	1668
3643	1942	532	661	258	2235	1187	2973	4735	496	2866	2565	419	2674	1447	2431	1342	488	184	10659	3908	1764	494	3435	12658	22153	3080	452	1252	371	1484	2458	4579	7858	4664	743	357	2577	809	1530	1942	2913	7261	1192	5735	11760	1563	1085	2949	2092
3644	1506	305	1105	221	2464	776	2720	5933	472	2589	1854	606	4038	1297	3411	1423	618	258	9422	3990	2303	490	3983	11826	17987	3220	564	1347	343	1199	2609	4597	6071	4162	819	304	2045	492	1422	2301	3535	5055	970	5295	15719	1077	1058	2780	4174
3645	1377	273	1573	131	2314	839	2277	4601	509	2450	1344	1094	5608	1353	4377	1259	1186	368	9673	3396	2585	428	3250	12702	8947	2141	583	1556	339	781	2819	4675	4487	4357	1001	445	1999	540	2064	2785	3525	3559	826	4925	18624	549	1055	2650	5778
3646	1804	498	1908	93	1875	1180	1811	2997	439	2538	1607	1608	6544	1344	4149	1309	2270	555	10678	2994	2439	339	2615	11502	6809	3279	567	1903	484	755	3680	5006	3770	5206	863	804	3122	838	2901	3300	3108	3214	668	5004	18151	232	1439	2395	11820
3647	2334	822	2140	128	2323	1902	1557	2077	284	2781	2017	1789	6515	1287	3233	1243	3509	669	12173	3118	2234	287	2345	9702	6341	2590	488	2208	762	958	4780	5064	4118	5487	508	1111	3661	1104	3410	3368	3175	3395	564	4321	11665	89	1855	2060	15751
3648	2437	1144	1999	136	3002	2371	1883	1922	97	2910	1996	1800	5725	1276	2856	1095	3862	563	11830	2975	2649	263	2614	6322	6531	1877	277	2378	941	1021	5666	5281	3524	5074	331	1097	3877	937	2800	2715	3852	3605	632	3890	5849	131	2085	1979	13620
3649	1898	1549	1539	114	2734	2386	2332	1826	8	2415	1636	1630	4754	1265	3324	1053	2855	498	11635	3159	3333	214	3091	12159	4237	4382	157	2549	811	718	6140	5502	2868	5492	361	834	4831	592	1842	2143	3561	3293	565	4342	6928	240	2236	2231	10410
3650	2109	1961	965	172	2112	2224	2174	1813	32	1513	1909	1486	5436	1195	3968	1236	1420	758	10637	3490	3987	163	3460	18269	3781	6005	272	2900	622	624	6299	5370	2517	6182	446	724	6708	701	1340	2180	3095	2568	519	4864	7804	561	2217	2561	10352
3651	2446	2209	750	290	2117	2305	1605	1847	136	1040	2545	1682	8700	1070	4211	1403	524	959	12235	3615	3522	174	3776	18896	4211	5198	336	2663	508	689	6027	6144	3155	9006	654	677	7346	951	1202	2438	2650	2376	548	5318	8603	917	2132	2794	5286
3652	2131	2169	715	362	2369	2423	1401	2093	293	1664	3012	1933	13806	1256	3940	1532	337	717	16556	2991	3623	194	4074	13926	5284	3625	249	2355	413	637	4858	8195	4734	11598	748	832	6170	1130	1037	2696	2693	2637	631	5586	7707	945	2132	2884	2693
3653	1672	1809	589	614	1684	2032	1264	2544	716	2496	2433	1593	24884	1540	2329	1756	345	346	18811	2415	3706	299	4232	13153	4574	2947	120	1721	481	480	3060	9350	5683	10912	878	929	4410	1107	886	2676	2936	2513	865	5249	6343	641	2153	2834	2573
3654	1741	1231	639	859	1175	1518	1186	2878	1060	3064	2004	946	34158	1852	1941	1897	471	222	18360	2408	3281	527	3939	14899	7355	3830	89	1195	572	519	2287	8329	4758	7678	1042	752	3103	933	1111	3066	2936	2325	1045	4958	4914	515	2063	2870	3674
3655	2074	695	953	747	1405	1329	1139	2519	1185	2942	1380	829	40400	2936	2335	1894	635	358	17751	2917	2485	583	3293	14364	8871	3672	149	1276	469	745	2798	6155	3151	5500	1045	416	2498	665	1610	2850	2978	2433	863	5439	4828	763	1701	3063	2362
3656	1952	507	1146	557	2178	1797	1281	2110	856	2644	1115	1008	35753	5065	2573	1708	1029	700	16034	3148	2274	455	3010	14409	14344	8128	271	1438	308	886	3501	4360	2718	5522	711	315	2464	485	1825	2348	3729	2769	674	6045	6451	1009	1322	3507	1735
3657	1837	743	1280	719	2957	2402	1331	2225	475	2637	1715	1268	23991	6809	2409	1574	1733	799	11861	2692	2451	330	2412	15323	13487	9385	355	1282	218	878	3955	4298	3415	6017	306	517	2533	395	1689	1600	4273	2354	988	5877	9444	1020	1410	2817	1653
3658	2205	1099	1342	819	3335	2508	1280	2566	269	2663	2500	1430	13034	6896	2316	2073	2147	588	8600	1855	2216	329	2328	13756	12402	10410	296	1255	308	812	4903	5796	3887	6687	244	722	2566	421	1306	1434	3602	2314	1472	5927	8058	914	2005	2220	2464
3659	2497	818	1045	649	3311	2695	1287	2002	263	2794	2855	1602	7282	6311	2515	2709	2212	238	10108	1626	2175	397	2512	13263	8663	10439	205	1448	785	708	4507	6911	3969	6704	323	908	3093	898	982	2074	2614	2519	1482	6989	7233	825	2317	1744	2506
3660	2075	522	706	444	2742	2769	1267	1793	215	3063	2750	1268	5281	4517	2376	2808	1782	67	11590	1922	2277	663	2660	12086	6378	6940	275	1421	1162	641	3956	8035	4010	5602	392	1022	3392	1480	966	2609	3219	2774	1121	6618	4882	647	1615	1534	2752
3661	1632	595	694	319	2174	2894	1222	1882	115	3111	2505	1215	4893	3521	2008	1870	1543	44	12894	2441	2511	1175	2776	11437	4311	6519	395	1110	931	725	3532	7939	3927	4468	439	949	3199	1431	1056	2320	6702	3019	814	5875	2757	457	1423	1540	1346
3662	1245	738	892	149	1957	2638	1294	1917	59	2813	2051	1254	4423	2864	1855	840	1086	35	14108	2986	3058	1344	3259	13274	3591	6018	343	856	464	666	3244	7663	3795	4380	441	712	2876	788	1187	1549	10680	3623	691	5451	4255	590	1779	1861	2086
3663	955	810	916	99	1701	2536	1348	1706	140	2425	1709	1194	3626	2230	1826	480	594	9	15987	3579	3482	901	3562	15068	4182	3195	168	926	554	589	2686	6345	3441	4660	462	576	2535	499	1285	1139	17146	4325	656	5736	7914	880	2065	2179	2295
3664	896	998	668	196	1689	2595	1212	1419	270	2594	1295	1114	2837	1549	1820	654	351	8	17231	4601	2971	342	3035	11764	5515	4562	91	1097	825	606	2067	5306	4545	4382	613	675	1903	798	1623	1219	23877	4131	477	5881	7344	760	1886	2117	2241
3665	1318	1148	481	253	2277	2582	1144	1518	363	3523	1016	1327	2915	1275	1884	960	238	85	17267	6134	2002	173	2320	13601	4469	7620	114	1210	694	660	1808	5167	5030	5079	759	694	1369	1277	1702	1386	24797	3126	369	5710	4860	323	1539	1738	1934
3666	1644	1168	381	250	3028	2492	1172	2302	459	4314	811	1790	4031	2120	1915	1166	213	187	16353	6278	1775	181	2180	15500	4303	7431	186	1342	290	753	1710	4800	3904	5594	655	612	1494	1214	1377	1573	18586	2344	517	5836	4937	180	1282	1522	1449
3667	1498	1186	302	235	3202	2341	1298	2707	450	4251	1001	1809	5196	3233	1784	1114	451	269	15472	8476	1998	225	2285	7833	4149	7414	186	1679	115	839	1898	4342	2690	5796	379	554	2334	1001	968	1709	11092	2225	907	6213	5004	416	1185	1505	1548
3668	1287	1137	223	259	2894	2074	1418	2283	402	3578	1004	1390	5123	3550	1756	1071	939	343	16225	13629	2648	262	2668	7715	3790	5922	120	1790	467	822	2213	4159	2832	5255	231	601	2639	798	912	1752	6975	2255	1040	6462	4470	661	1244	1309	1613
3669	1500	895	466	219	2634	1872	1529	1815	451	3353	855	992	4370	2928	1702	1035	1137	488	18986	19685	2979	277	3382	10243	2161	5617	88	1623	923	716	2417	4190	3152	4941	330	624	2143	724	1230	1935	5085	2217	792	6498	5528	783	1450	1298	1864
3670	1798	726	937	165	2613	1743	1667	1933	448	2613	1007	816	3795	2092	1609	938	930	728	19564	22917	2990	295	4228	12874	2089	6953	105	1667	936	742	2892	4431	2687	5295	462	728	1914	711	1354	2404	3795	2092	713	6029	4097	1024	1754	1900	2026
3671	2053	600	1210	84	2915	1660	1850	2109	403	2764	1305	722	3591	1480	1789	857	640	932	17683	21496	3062	297	5278	19845	2342	5182	148	1983	488	1056	3542	5572	2498	5303	594	1043	2578	690	1067	2701	2462	2253	950	5560	2690	1108	2007	2466	2044
3672	2112	502	1097	36	2920	1607	2097	2212	422	3286	1501	749	3119	1403	1897	852	558	812	17431	16335	2822	392	7421	19714	2856	6332	185	1910	138	1238	3689	7759	2933	5300	687	1318	3885	707	718	2334	1359	2639	1033	6115	3623	844	2205	2745	1423
3673	2059	586	779	49	2469	1583	2183	2314	673	3734	1450	795	2568	1703	1762	797	555	416	20353	10548	2262	453	9942	23535	1957	6098	177	1639	94	1041	2954	9604	3181	6003	668	1257	4639	774	631	1718	1006	2866	938	7283	4136	520	2577	2731	1917
3674	1736	643	487	78	1914	1437	2044	2552	910	3879	1490	765	1773	1809	1727	644	789	84	23404	6423	1942	458	11266	19526	1669	3170	64	1728	131	732	2038	9927	3115	6699	613	954	4306	863	706	1433	1458	2714	830	7642	3638	630	2844	3103	2740
3675	1382	486	362	109	1809	1238	1871	2938	875	3775	1714	739	1158	1496	1974	550	1085	40	26627	3930	1791	350	11618	21211	1972	2283	5	1774	211	807	1452	9310	3555	6139	672	781	4030	1021	756	1494	2341	2378	649	6467	2811	952	2519	2828	3787
3676	1103	301	420	122	2203	1202	1937	3066	522	3299	1662	703	1165	1196	1973	686	1030	95	29576	2742	1701	195	8798	18196	4288	3123	17	1746	436	1203	1287	8603	4456	4853	687	762	4515	963	776	1555	3094	1974	605	5076	3262	1052	1737	3138	2129
3677	956	236	433	100	2664	1531	2168	2350	194	2663	1087	656	1450	1143	1602	842	615	253	31998	3393	1730	89	6552	19229	4006	3832	162	2332	804	1279	1347	8220	4928	4850	514	739	5750	702	955	1606	3070	1411	926	4715	2239	782	1211	3592	1981
3678	797	298	318	110	2024	1850	2179	1512	81	2638	605	1182	1477	1093	1262	789	319	615	27259	4468	1987	102	4727	25145	2683	4265	511	2760	1188	877	1511	9056	4663	6424	387	763	7670	422	1172	1726	2576	1165	1117	5040	2071	386	1256	3868	1978
3679	720	518	228	208	1181	2453	2116	1259	44	3910	746	1975	1260	1009	1175	565	369	969	28075	4706	2284	139	4300	24936	1698	3118	674	2069	1167	433	1802	12964	3620	7791	675	753	11501	470	1114	1653	2619	1164	885	4914	4667	344	1565	3550	1702
3680	957	592	206	262	607	2581	1968	1447	27	5517	1082	2108	855	834	1269	375	474	1005	30897	4126	2575	124	5859	26680	933	3720	474	1352	960	361	1961	18885	2349	8930	1168	644	16764	879	1002	1828	3118	1337	690	4808	6082	446	1540	2827	2670
3681	1172	372	329	172	675	2048	1646	1747	29	6028	1295	1534	934	676	1638	227	405	749	35211	3460	2663	118	8986	36869	1158	4445	244	1590	1106	581	1767	24552	1807	11820	1307	694	21501	1534	1071	2143	3260	1520	809	5533	4221	420	1120	2424	2725
3682	1107	298	413	62	1529	1388	1276	1737	61	5638	1375	1160	1424	437	2358	156	220	722	44088	3145	2759	194	14148	40463	2793	4792	296	1968	1198	869	1837	28597	2067	16334	901	1275	23038	1707	1152	2286	3033	1585	959	7206	5208	386	714	2719	1283
3683	697	627	417	112	2520	1344	1009	1632	184	5542	1518	1181	1898	692	2808	418	224	856	55311	3422	2814	235	19629	36945	3246	4112	329	1902	934	683	2318	29394	2123	19645	480	1550	20112	1292	1044	2211	2081	1809	894	7520	4985	619	878	3601	945
3684	736	1006	487	235	3048	1509	934	1515	319	5117	1789	1333	1750	962	2950	1039	625	834	63141	3815	2915	164	21535	27734	1975	3770	217	1614	605	466	2799	24418	2240	20213	381	1565	14434	1005	929	2111	1781	2251	765	5965	4303	1233	1387	3744	1564
3685	1153	1245	634	257	3312	1426	1135	1459	305	3788	2093	1916	1542	826	3685	1537	1029	669	62172	3869	3324	101	17324	22671	1083	2363	97	1853	508	684	2549	16446	3553	17440	391	1260	8925	1229	1028	1966	2076	2340	688	5025	4400	1732	1678	3176	1548
3686	1770	1311	645	173	3292	1143	1555	1629	159	2898	1984	2478	1888	448	4806	1504	1177	578	53529	4852	3798	133	10942	14963	982	3839	115	2896	439	1198	2260	10200	4780	12850	397	875	6163	1390	1159	1562	2246	1900	703	5953	8161	1670	1565	3021	1694
3687	2106	1178	654	133	2909	1284	1643	2212	58	2941	2252	2220	2084	386	4707	1334	1059	505	41527	7621	4200	162	7230	15645	1626	3913	243	3731	423	1410	2376	7574	4399	9125	428	807	5876	1364	1141	1328	2043	1663	585	7905	5234	1166	1601	3444	2009
3688	2021	873	879	204	2284	2196	1490	2887	80	2922	2696	1357	1753	627	3053	1351	949	327	31805	11081	4122	254	7114	18170	2408	4490	349	3834	383	1127	2360	7148	2911	7245	556	1232	6674	1507	1004	1710	2048	1947	453	8618	5643	931	1815	3473	1727
3689	1678	659	1050	248	2086	3212	1296	2816	268	2552	2619	898	1276	914	1430	1343	985	215	24527	12358	3454	427	8010	14599	1620	5871	306	4325	244	650	2082	7635	2788	5835	924	1487	7420	1672	927	2090	2531	2117	426	8706	6005	1116	2016	3233	1680
3690	1421	594	992	208	2116	3318	1081	2367	545	2804	2043	806	1569	1074	952	1366	1216	207	18859	9871	2246	568	7762	12726	599	5333	217	6346	160	372	2056	7782	4315	4798	1299	1085	7361	1429	994	1800	2718	2234	386	9854	4215	1388	2066	4827	1785
3691	1515	807	864	186	2302	2448	1083	2106	668	3307	1352	713	2084	1102	1207	1517	1187	257	18669	5687	1526	488	6684	12839	1490	4574	289	9061	164	443	2139	7039	5915	4407	1269	524	5878	943	1168	1209	2501	2522	270	12528	4080	1451	2072	10687	2257
[truncated: 16,309 more rows]
[truncated: 12 more columns]
